# Supplementary material for: Methyl 3-O-α-l-fucopyranosyl β-d-glucopyran­oside tetra­hydrate
Source: Acta Crystallogr Sect E Struct Rep Online. 2012 Oct 20;68(Pt 11):o3180–1. doi: 10.1107/S1600536812041992 (PMC3515273; doi:10.1107/S1600536812041992)
Supplement: Supplementary file 1 [file e-68-o3180-sup1.cif]

##############################################################################
#                                                                            #
# This CIF contains the data in a paper accepted for publication in          #
# Acta Crystallographica Section E. It conforms to the requirements of       #
# Notes for Authors for Acta Crystallographica Section E, and has been       #
# peer reviewed under the auspices of the IUCr Commission on Journals.       #
#                                                                            #
# Full details of the Crystallographic Information File format               #
# are given in the paper "The Crystallographic Information File (CIF):       #
# a New Standard Archive File for Crystallography" by S. R. Hall, F. H.      #
# Allen and I. D. Brown [Acta Cryst. (1991), A47, 655-685].                  #
#                                                                            #
# The current version of the core CIF dictionary is obtainable from          #
# ftp://ftp.iucr.org/pub/cif_core.dic.                                       #
#                                                                            #
# Software is freely available for graphical display of the structure(s)     #
# in this CIF. For information consult the CIF software page                 #
# http://www.iucr.org/resources/cif/software.                                #
#                                                                            #
# This file may be used for bona fide research purposes within the           #
# scientific community so long as proper attribution is given to the journal # 
# article from which it was obtained.                                        #
#                                                                            #
##############################################################################
data_I
_audit_creation_method     SHELXL-97
_chemical_name_systematic
;
Methyl 3-<i>O</i>-\a-<i>L</i>-fucopyranosyl \b-<i>D</i>-glucopyranoside
tetrahydrate
;
_chemical_name_common     ?
_chemical_formula_moiety     'C13 H24 O10, 4(H2 O)'
_chemical_formula_sum     'C13 H32 O14'
_chemical_formula_iupac     'C13 H24 O10, 4H2 O'
_chemical_formula_weight     412.39
_chemical_melting_point     ?
_symmetry_cell_setting     monoclinic
_symmetry_space_group_name_H-M     'P 21'
_symmetry_space_group_name_hall     'P 2yb'
loop_
    _symmetry_equiv_pos_as_xyz
    'x, y, z'
    '-x, y+1/2, -z'
_cell_length_a     9.6150(2)
_cell_length_b     7.13620(10)
_cell_length_c     13.9716(2)
_cell_angle_alpha     90.00
_cell_angle_beta     100.1180(18)
_cell_angle_gamma     90.00
_cell_volume     943.75(3)
_cell_formula_units_Z     2
_cell_measurement_reflns_used     26696
_cell_measurement_theta_min     3.9398
_cell_measurement_theta_max     41.0190
_cell_measurement_temperature     100(2)
_exptl_crystal_description     prism
_exptl_crystal_colour     colourless
_exptl_crystal_size_max     0.15
_exptl_crystal_size_mid     0.05
_exptl_crystal_size_min     0.03
_exptl_crystal_density_diffrn     1.451
_exptl_crystal_density_meas     ?
_exptl_crystal_density_method     'not measured'
_exptl_crystal_F_000     444
_exptl_absorpt_coefficient_mu     0.132
_exptl_absorpt_correction_type     multi-scan
_exptl_absorpt_process_details
;
(CrysAlis RED; Oxford Diffraction, 2008)
;
_exptl_absorpt_correction_T_min     0.976
_exptl_absorpt_correction_T_max     0.996
_exptl_special_details     ?
_diffrn_ambient_temperature     100(2)
_diffrn_radiation_type     MoK\a
_diffrn_radiation_wavelength     0.71073
_diffrn_radiation_source     'Enhance (Mo) X-ray Source'
_diffrn_radiation_monochromator     graphite
_diffrn_measurement_device_type
                          'Oxford Xcalibur 3 diffractometer with Sapphire 3 CCD'
_diffrn_measurement_method     '\w scans at different \f'
_diffrn_detector_area_resol_mean     16.5467
_diffrn_reflns_number     37858
_diffrn_reflns_av_R_equivalents     0.0300
_diffrn_reflns_av_sigmaI/netI     0.0165
_diffrn_reflns_theta_min     3.96
_diffrn_reflns_theta_max     36.32
_diffrn_reflns_theta_full     36.32
_diffrn_measured_fraction_theta_max     0.998
_diffrn_measured_fraction_theta_full     0.998
_diffrn_reflns_limit_h_min     -16
_diffrn_reflns_limit_h_max     16
_diffrn_reflns_limit_k_min     -11
_diffrn_reflns_limit_k_max     6
_diffrn_reflns_limit_l_min     -23
_diffrn_reflns_limit_l_max     23
_diffrn_standards_number     0
_diffrn_standards_interval_count     ?
_diffrn_standards_interval_time     ?
_diffrn_standards_decay_%     .
_refine_special_details
;
Refinement of <i>F</i>^2^ against ALL reflections. The weighted <i>R</i>-factor
<i>wR</i> and goodness of fit <i>S</i> are based on <i>F</i>^2^, conventional
<i>R</i>-factors <i>R</i> are based on <i>F</i>, with <i>F</i> set to zero for
negative <i>F</i>^2^. The threshold expression of <i>F</i>^2^ >
\s(<i>F</i>^2^) is used only for calculating <i>R</i>-factors(gt) <i>etc</i>.
and is not relevant to the choice of reflections for refinement.
<i>R</i>-factors based on <i>F</i>^2^ are statistically about twice as large
as those based on <i>F</i>, and <i>R</i>- factors based on ALL data will be
even larger.
;
_reflns_number_total     4836
_reflns_number_gt     4644
_reflns_threshold_expression     I>2\s(I)
_refine_ls_structure_factor_coef     Fsqd
_refine_ls_matrix_type     full
_refine_ls_R_factor_all     0.0299
_refine_ls_R_factor_gt     0.0283
_refine_ls_wR_factor_gt     0.0724
_refine_ls_wR_factor_ref     0.0729
_refine_ls_goodness_of_fit_ref     1.080
_refine_ls_restrained_S_all     1.079
_refine_ls_number_reflns     4836
_refine_ls_number_parameters     294
_refine_ls_number_restraints     16
_refine_ls_hydrogen_treatment     mixed
_refine_ls_weighting_scheme     calc
_refine_ls_weighting_details
         'calc w=1/[\s^2^(Fo^2^)+(0.0456P)^2^+0.0842P] where P=(Fo^2^+2Fc^2^)/3'
_atom_sites_solution_hydrogens     geom
_atom_sites_solution_primary     direct
_atom_sites_solution_secondary     difmap
_refine_ls_shift/su_max     0.000
_refine_ls_shift/su_mean     0.000
_refine_diff_density_max     0.440
_refine_diff_density_min     -0.257
_refine_ls_extinction_method     SHELXL
_refine_ls_extinction_coef     0.020(4)
_refine_ls_extinction_expression
                                  'Fc^*^=kFc[1+0.001xFc^2^\l^3^/sin(2\q)]^-1/4^'
_refine_ls_abs_structure_details     ?
_refine_ls_abs_structure_Flack     .
loop_
    _atom_type_symbol
    _atom_type_description
    _atom_type_scat_dispersion_real
    _atom_type_scat_dispersion_imag
    _atom_type_scat_source
    'C' 'C' 0.0033 0.0016
                         'International Tables Vol C Tables 4.2.6.8 and 6.1.1.4'
    'H' 'H' 0.0000 0.0000
                         'International Tables Vol C Tables 4.2.6.8 and 6.1.1.4'
    'O' 'O' 0.0106 0.0060
                         'International Tables Vol C Tables 4.2.6.8 and 6.1.1.4'
_computing_data_collection
;
CrysAlis CCD (Oxford Diffraction, 2008)
;
_computing_cell_refinement
;
CrysAlis CCD (Oxford Diffraction, 2008)
;
_computing_data_reduction
;
CrysAlis RED (Oxford Diffraction, 2008)
;
_computing_structure_solution     'SHELXS97 (Sheldrick, 2008)'
_computing_structure_refinement     'SHELXL97 (Sheldrick, 2008)'
_computing_molecular_graphics     'DIAMOND (Brandenburg, 1999)'
_computing_publication_material     'PLATON (Spek, 2009)'
loop_
    _atom_site_type_symbol
    _atom_site_label
    _atom_site_fract_x
    _atom_site_fract_y
    _atom_site_fract_z
    _atom_site_U_iso_or_equiv
    _atom_site_adp_type
    _atom_site_calc_flag
    _atom_site_refinement_flags
    _atom_site_occupancy
    _atom_site_symmetry_multiplicity
    _atom_site_disorder_assembly
    _atom_site_disorder_group
    C C1F 0.06137(8) 0.74750(12) 0.36039(6) 0.00779(13) Uani d . 1 1 . .
    H H1F -0.0206 0.8096 0.3826 0.009 Uiso calc R 1 1 . .
    C C2F 0.12838(8) 0.60944(12) 0.43883(6) 0.00787(13) Uani d . 1 1 . .
    H H2F 0.1488 0.6794 0.5017 0.009 Uiso calc R 1 1 . .
    C C3F 0.26863(8) 0.53512(12) 0.41753(6) 0.00798(13) Uani d . 1 1 . .
    H H3F 0.2504 0.4603 0.3561 0.010 Uiso calc R 1 1 . .
    C C4F 0.36573(8) 0.69748(13) 0.40472(6) 0.00811(13) Uani d . 1 1 . .
    H H4F 0.4554 0.6474 0.3877 0.010 Uiso calc R 1 1 . .
    C C5F 0.29166(9) 0.81952(13) 0.32155(6) 0.00935(13) Uani d . 1 1 . .
    H H5F 0.2719 0.7426 0.2608 0.011 Uiso calc R 1 1 . .
    O O5F 0.15932(7) 0.88703(10) 0.34442(5) 0.00936(11) Uani d . 1 1 . .
    C C6F 0.37691(10) 0.98940(15) 0.30347(7) 0.01461(16) Uani d . 1 1 . .
    H H6FA 0.3243 1.0623 0.2495 0.022 Uiso calc R 1 1 . .
    H H6FB 0.4672 0.9491 0.2869 0.022 Uiso calc R 1 1 . .
    H H6FC 0.3945 1.0671 0.3622 0.022 Uiso calc R 1 1 . .
    O O2F 0.03402(7) 0.46140(10) 0.45049(5) 0.00979(11) Uani d . 1 1 . .
    H H2FA 0.0302 0.3855 0.4041 0.015 Uiso calc R 1 1 . .
    O O3F 0.33526(7) 0.41869(11) 0.49451(5) 0.01196(12) Uani d . 1 1 . .
    H H3FA 0.2829 0.3267 0.5004 0.018 Uiso calc R 1 1 . .
    O O4F 0.39729(7) 0.80024(11) 0.49324(5) 0.01022(11) Uani d . 1 1 . .
    H H4FA 0.4823 0.8340 0.5024 0.015 Uiso calc R 1 1 . .
    C C1G -0.32791(9) 0.80214(14) 0.11858(6) 0.00982(14) Uani d . 1 1 . .
    H H1G -0.3219 0.9420 0.1219 0.012 Uiso calc R 1 1 . .
    C C2G -0.23436(8) 0.71631(13) 0.20716(6) 0.00919(13) Uani d . 1 1 . .
    H H2G -0.2543 0.5790 0.2096 0.011 Uiso calc R 1 1 . .
    C C3G -0.07891(8) 0.74567(12) 0.20083(6) 0.00806(13) Uani d . 1 1 . .
    H H3G -0.0559 0.8822 0.2081 0.010 Uiso calc R 1 1 . .
    C C4G -0.04891(8) 0.67751(13) 0.10331(6) 0.00803(13) Uani d . 1 1 . .
    H H4G -0.0682 0.5399 0.0971 0.010 Uiso calc R 1 1 . .
    C C5G -0.14732(9) 0.78118(13) 0.02294(6) 0.00859(13) Uani d . 1 1 . .
    H H5G -0.1318 0.9192 0.0311 0.010 Uiso calc R 1 1 . .
    O O5G -0.28938(6) 0.73757(11) 0.03071(4) 0.01060(11) Uani d . 1 1 . .
    C C6G -0.12642(9) 0.72355(14) -0.07751(6) 0.01059(14) Uani d . 1 1 . .
    H H6G1 -0.0240 0.7129 -0.0782 0.013 Uiso calc R 1 1 . .
    H H6G2 -0.1692 0.5985 -0.0927 0.013 Uiso calc R 1 1 . .
    O O7M -0.46601(7) 0.74456(12) 0.11844(5) 0.01356(13) Uani d . 1 1 . .
    C C7M -0.56733(10) 0.8496(2) 0.05233(8) 0.0228(2) Uani d . 1 1 . .
    H H71 -0.5534 0.9837 0.0658 0.034 Uiso calc R 1 1 . .
    H H72 -0.6629 0.8136 0.0605 0.034 Uiso calc R 1 1 . .
    H H73 -0.5551 0.8234 -0.0145 0.034 Uiso calc R 1 1 . .
    O O2G -0.27031(8) 0.80440(12) 0.29016(5) 0.01355(13) Uani d . 1 1 . .
    H H2G1 -0.2675 0.7254 0.3350 0.020 Uiso calc R 1 1 . .
    O O3G 0.01081(7) 0.64343(10) 0.27542(4) 0.00823(11) Uani d . 1 1 . .
    O O4G 0.09313(7) 0.71213(11) 0.09408(5) 0.01101(12) Uani d . 1 1 . .
    H H4G1 0.1439 0.6219 0.1178 0.017 Uiso calc R 1 1 . .
    O O6G -0.18739(7) 0.85281(11) -0.15098(5) 0.01114(12) Uani d . 1 1 . .
    H H6G -0.2758 0.8442 -0.1596 0.017 Uiso calc R 1 1 . .
    O OW1 -0.23629(7) 0.58785(10) 0.45089(5) 0.01226(12) Uani d D 1 1 . .
    H H11 -0.1538(15) 0.546(3) 0.4560(12) 0.018 Uiso d D 1 1 . .
    H H12 -0.2840(16) 0.500(3) 0.4666(12) 0.018 Uiso d D 1 1 . .
    O OW2 0.02672(8) 0.22661(11) 0.29518(5) 0.01423(13) Uani d D 1 1 . .
    H H21 0.0697(18) 0.276(3) 0.2567(12) 0.021 Uiso d D 1 1 . .
    H H22 0.0714(19) 0.124(2) 0.3125(13) 0.021 Uiso d D 1 1 . .
    O OW3 0.53751(9) 0.90725(15) 0.79144(8) 0.02575(19) Uani d D 1 1 . .
    H H31 0.4671(19) 0.846(3) 0.7728(15) 0.039 Uiso d D 1 1 . .
    H H32 0.511(2) 1.000(3) 0.8244(15) 0.039 Uiso d D 1 1 . .
    O OW4A -0.28298(13) 1.20268(19) 0.26647(12) 0.0277(4) Uani d PD 0.748(4) 1 .
                                                                               .
    H H41A -0.297(3) 1.097(3) 0.288(2) 0.042 Uiso d PD 0.748(4) 1 . .
    H H42A -0.196(2) 1.217(5) 0.276(2) 0.042 Uiso d PD 0.748(4) 1 . .
    O OW4B -0.3277(4) 1.2108(6) 0.3181(2) 0.0192(9) Uani d PD 0.252(4) 1 . .
    H H41B -0.269(7) 1.128(10) 0.313(6) 0.029 Uiso d PD 0.252(4) 1 . .
    H H42B -0.307(7) 1.261(10) 0.371(3) 0.029 Uiso d PD 0.252(4) 1 . .
loop_
    _atom_site_aniso_label
    _atom_site_aniso_U_11
    _atom_site_aniso_U_22
    _atom_site_aniso_U_33
    _atom_site_aniso_U_12
    _atom_site_aniso_U_13
    _atom_site_aniso_U_23
    C1F 0.0070(3) 0.0093(3) 0.0069(3) 0.0005(3) 0.0005(2) 0.0001(2)
    C2F 0.0065(3) 0.0099(3) 0.0070(3) 0.0003(2) 0.0007(2) 0.0009(2)
    C3F 0.0061(3) 0.0088(3) 0.0088(3) 0.0007(2) 0.0007(2) 0.0010(3)
    C4F 0.0063(3) 0.0097(3) 0.0081(3) -0.0002(2) 0.0009(2) 0.0001(2)
    C5F 0.0080(3) 0.0111(3) 0.0090(3) 0.0001(3) 0.0015(2) 0.0014(3)
    O5F 0.0076(2) 0.0089(3) 0.0114(3) 0.0000(2) 0.00116(19) 0.0009(2)
    C6F 0.0130(3) 0.0144(4) 0.0165(4) -0.0030(3) 0.0028(3) 0.0058(3)
    O2F 0.0081(2) 0.0116(3) 0.0100(2) -0.0015(2) 0.00258(19) 0.0013(2)
    O3F 0.0076(2) 0.0121(3) 0.0152(3) 0.0007(2) -0.0007(2) 0.0063(2)
    O4F 0.0071(2) 0.0134(3) 0.0097(2) -0.0020(2) 0.00025(18) -0.0024(2)
    C1G 0.0070(3) 0.0138(3) 0.0086(3) 0.0012(3) 0.0013(2) 0.0021(3)
    C2G 0.0078(3) 0.0125(3) 0.0072(3) 0.0013(3) 0.0013(2) 0.0014(3)
    C3G 0.0075(3) 0.0095(3) 0.0067(3) 0.0011(3) 0.0000(2) 0.0014(3)
    C4G 0.0067(3) 0.0101(3) 0.0071(3) 0.0001(2) 0.0007(2) 0.0007(2)
    C5G 0.0080(3) 0.0105(3) 0.0073(3) -0.0002(2) 0.0012(2) 0.0004(3)
    O5G 0.0069(2) 0.0165(3) 0.0081(2) -0.0010(2) 0.00048(18) -0.0002(2)
    C6G 0.0121(3) 0.0125(3) 0.0070(3) 0.0010(3) 0.0012(2) 0.0007(3)
    O7M 0.0058(2) 0.0206(3) 0.0140(3) 0.0013(2) 0.0009(2) 0.0068(3)
    C7M 0.0092(3) 0.0371(6) 0.0211(4) 0.0065(4) 0.0002(3) 0.0131(4)
    O2G 0.0137(3) 0.0198(3) 0.0079(2) 0.0055(3) 0.0039(2) 0.0018(2)
    O3G 0.0086(2) 0.0092(3) 0.0059(2) 0.0017(2) -0.00137(18) -0.0001(2)
    O4G 0.0066(2) 0.0156(3) 0.0111(2) 0.0003(2) 0.00206(19) 0.0016(2)
    O6G 0.0108(2) 0.0142(3) 0.0076(2) -0.0013(2) -0.00058(19) 0.0023(2)
    OW1 0.0111(3) 0.0116(3) 0.0148(3) 0.0017(2) 0.0043(2) 0.0029(2)
    OW2 0.0165(3) 0.0106(3) 0.0163(3) 0.0008(2) 0.0047(2) 0.0010(2)
    OW3 0.0134(3) 0.0249(4) 0.0370(5) 0.0026(3) -0.0009(3) -0.0141(4)
    OW4A 0.0169(5) 0.0176(6) 0.0475(9) 0.0016(4) 0.0029(5) 0.0056(5)
    OW4B 0.0190(14) 0.0227(17) 0.0162(14) 0.0014(12) 0.0039(11) -0.0007(12)
_geom_special_details
;
All e.s.d.'s (except the e.s.d. in the dihedral angle between two l.s. planes)
are estimated using the full covariance matrix. The cell e.s.d.'s are taken
into account individually in the estimation of e.s.d.'s in distances, angles
and torsion angles; correlations between e.s.d.'s in cell parameters are only
used when they are defined by crystal symmetry. An approximate (isotropic)
treatment of cell e.s.d.'s is used for estimating e.s.d.'s involving l.s.
planes.
;
loop_
    _geom_bond_atom_site_label_1
    _geom_bond_atom_site_label_2
    _geom_bond_site_symmetry_2
    _geom_bond_distance
    _geom_bond_publ_flag
    C1F O3G . 1.4122(10) ?
    C1F O5F . 1.4149(11) ?
    C1F C2F . 1.5292(11) ?
    C1F H1F . 1.0000 ?
    C2F O2F . 1.4205(11) ?
    C2F C3F . 1.5261(11) ?
    C2F H2F . 1.0000 ?
    C3F O3F . 1.4197(10) ?
    C3F C4F . 1.5182(12) ?
    C3F H3F . 1.0000 ?
    C4F O4F . 1.4240(11) ?
    C4F C5F . 1.5248(12) ?
    C4F H4F . 1.0000 ?
    C5F O5F . 1.4479(11) ?
    C5F C6F . 1.5094(13) ?
    C5F H5F . 1.0000 ?
    C6F H6FA . 0.9800 ?
    C6F H6FB . 0.9800 ?
    C6F H6FC . 0.9800 ?
    O2F H2FA . 0.8400 ?
    O3F H3FA . 0.8400 ?
    O4F H4FA . 0.8400 ?
    C1G O7M . 1.3896(11) ?
    C1G O5G . 1.4200(11) ?
    C1G C2G . 1.5247(11) ?
    C1G H1G . 1.0000 ?
    C2G O2G . 1.4143(11) ?
    C2G C3G . 1.5271(11) ?
    C2G H2G . 1.0000 ?
    C3G O3G . 1.4306(10) ?
    C3G C4G . 1.5213(11) ?
    C3G H3G . 1.0000 ?
    C4G O4G . 1.4158(10) ?
    C4G C5G . 1.5265(11) ?
    C4G H4G . 1.0000 ?
    C5G O5G . 1.4236(10) ?
    C5G C6G . 1.5094(12) ?
    C5G H5G . 1.0000 ?
    C6G O6G . 1.4272(11) ?
    C6G H6G1 . 0.9900 ?
    C6G H6G2 . 0.9900 ?
    O7M C7M . 1.4311(12) ?
    C7M H71 . 0.9800 ?
    C7M H72 . 0.9800 ?
    C7M H73 . 0.9800 ?
    O2G H2G1 . 0.8400 ?
    O4G H4G1 . 0.8400 ?
    O6G H6G . 0.8400 ?
    OW1 H11 . 0.839(14) ?
    OW1 H12 . 0.830(15) ?
    OW2 H21 . 0.814(15) ?
    OW2 H22 . 0.862(15) ?
    OW3 H31 . 0.810(16) ?
    OW3 H32 . 0.868(16) ?
    OW4A OW4B . 0.904(4) ?
    OW4A H41A . 0.835(19) ?
    OW4A H42A . 0.826(18) ?
    OW4A H41B . 0.83(9) ?
    OW4B H41A . 0.98(3) ?
    OW4B H41B . 0.83(2) ?
    OW4B H42B . 0.81(2) ?
loop_
    _geom_angle_atom_site_label_1
    _geom_angle_atom_site_label_2
    _geom_angle_atom_site_label_3
    _geom_angle_site_symmetry_1
    _geom_angle_site_symmetry_3
    _geom_angle
    _geom_angle_publ_flag
    O3G C1F O5F . . 112.20(6) ?
    O3G C1F C2F . . 107.64(7) ?
    O5F C1F C2F . . 110.98(6) ?
    O3G C1F H1F . . 108.6 ?
    O5F C1F H1F . . 108.6 ?
    C2F C1F H1F . . 108.6 ?
    O2F C2F C3F . . 111.59(7) ?
    O2F C2F C1F . . 111.36(6) ?
    C3F C2F C1F . . 111.08(7) ?
    O2F C2F H2F . . 107.5 ?
    C3F C2F H2F . . 107.5 ?
    C1F C2F H2F . . 107.5 ?
    O3F C3F C4F . . 109.32(6) ?
    O3F C3F C2F . . 110.63(7) ?
    C4F C3F C2F . . 109.91(7) ?
    O3F C3F H3F . . 109.0 ?
    C4F C3F H3F . . 109.0 ?
    C2F C3F H3F . . 109.0 ?
    O4F C4F C3F . . 109.40(7) ?
    O4F C4F C5F . . 111.56(7) ?
    C3F C4F C5F . . 108.13(6) ?
    O4F C4F H4F . . 109.2 ?
    C3F C4F H4F . . 109.2 ?
    C5F C4F H4F . . 109.2 ?
    O5F C5F C6F . . 107.09(7) ?
    O5F C5F C4F . . 109.44(7) ?
    C6F C5F C4F . . 113.06(7) ?
    O5F C5F H5F . . 109.1 ?
    C6F C5F H5F . . 109.1 ?
    C4F C5F H5F . . 109.1 ?
    C1F O5F C5F . . 115.83(7) ?
    C5F C6F H6FA . . 109.5 ?
    C5F C6F H6FB . . 109.5 ?
    H6FA C6F H6FB . . 109.5 ?
    C5F C6F H6FC . . 109.5 ?
    H6FA C6F H6FC . . 109.5 ?
    H6FB C6F H6FC . . 109.5 ?
    C2F O2F H2FA . . 109.5 ?
    C3F O3F H3FA . . 109.5 ?
    C4F O4F H4FA . . 109.5 ?
    O7M C1G O5G . . 107.29(7) ?
    O7M C1G C2G . . 108.04(7) ?
    O5G C1G C2G . . 111.41(7) ?
    O7M C1G H1G . . 110.0 ?
    O5G C1G H1G . . 110.0 ?
    C2G C1G H1G . . 110.0 ?
    O2G C2G C1G . . 107.01(7) ?
    O2G C2G C3G . . 111.67(7) ?
    C1G C2G C3G . . 109.98(7) ?
    O2G C2G H2G . . 109.4 ?
    C1G C2G H2G . . 109.4 ?
    C3G C2G H2G . . 109.4 ?
    O3G C3G C4G . . 107.73(7) ?
    O3G C3G C2G . . 111.03(7) ?
    C4G C3G C2G . . 110.46(7) ?
    O3G C3G H3G . . 109.2 ?
    C4G C3G H3G . . 109.2 ?
    C2G C3G H3G . . 109.2 ?
    O4G C4G C3G . . 111.31(7) ?
    O4G C4G C5G . . 109.37(7) ?
    C3G C4G C5G . . 108.26(7) ?
    O4G C4G H4G . . 109.3 ?
    C3G C4G H4G . . 109.3 ?
    C5G C4G H4G . . 109.3 ?
    O5G C5G C6G . . 107.31(7) ?
    O5G C5G C4G . . 108.48(7) ?
    C6G C5G C4G . . 112.66(7) ?
    O5G C5G H5G . . 109.4 ?
    C6G C5G H5G . . 109.4 ?
    C4G C5G H5G . . 109.4 ?
    C1G O5G C5G . . 113.24(6) ?
    O6G C6G C5G . . 112.81(8) ?
    O6G C6G H6G1 . . 109.0 ?
    C5G C6G H6G1 . . 109.0 ?
    O6G C6G H6G2 . . 109.0 ?
    C5G C6G H6G2 . . 109.0 ?
    H6G1 C6G H6G2 . . 107.8 ?
    C1G O7M C7M . . 112.83(8) ?
    O7M C7M H71 . . 109.5 ?
    O7M C7M H72 . . 109.5 ?
    H71 C7M H72 . . 109.5 ?
    O7M C7M H73 . . 109.5 ?
    H71 C7M H73 . . 109.5 ?
    H72 C7M H73 . . 109.5 ?
    C2G O2G H2G1 . . 109.5 ?
    C1F O3G C3G . . 114.75(7) ?
    C4G O4G H4G1 . . 109.5 ?
    C6G O6G H6G . . 109.5 ?
    H11 OW1 H12 . . 105.3(16) ?
    H21 OW2 H22 . . 105.5(16) ?
    H31 OW3 H32 . . 106.1(18) ?
loop_
    _geom_torsion_atom_site_label_1
    _geom_torsion_atom_site_label_2
    _geom_torsion_atom_site_label_3
    _geom_torsion_atom_site_label_4
    _geom_torsion_site_symmetry_1
    _geom_torsion_site_symmetry_2
    _geom_torsion_site_symmetry_3
    _geom_torsion_site_symmetry_4
    _geom_torsion
    _geom_torsion_publ_flag
    O3G C1F C2F O2F . . . . -52.73(8) ?
    O5F C1F C2F O2F . . . . -175.86(7) ?
    O3G C1F C2F C3F . . . . 72.31(8) ?
    O5F C1F C2F C3F . . . . -50.82(9) ?
    O2F C2F C3F O3F . . . . -59.67(9) ?
    C1F C2F C3F O3F . . . . 175.42(7) ?
    O2F C2F C3F C4F . . . . 179.51(6) ?
    C1F C2F C3F C4F . . . . 54.60(9) ?
    O3F C3F C4F O4F . . . . -58.47(8) ?
    C2F C3F C4F O4F . . . . 63.14(8) ?
    O3F C3F C4F C5F . . . . 179.85(7) ?
    C2F C3F C4F C5F . . . . -58.54(8) ?
    O4F C4F C5F O5F . . . . -61.09(9) ?
    C3F C4F C5F O5F . . . . 59.25(9) ?
    O4F C4F C5F C6F . . . . 58.17(9) ?
    C3F C4F C5F C6F . . . . 178.52(7) ?
    O3G C1F O5F C5F . . . . -65.99(9) ?
    C2F C1F O5F C5F . . . . 54.48(9) ?
    C6F C5F O5F C1F . . . . 177.74(7) ?
    C4F C5F O5F C1F . . . . -59.37(9) ?
    O7M C1G C2G O2G . . . . -68.77(9) ?
    O5G C1G C2G O2G . . . . 173.62(7) ?
    O7M C1G C2G C3G . . . . 169.75(8) ?
    O5G C1G C2G C3G . . . . 52.15(10) ?
    O2G C2G C3G O3G . . . . 69.76(9) ?
    C1G C2G C3G O3G . . . . -171.59(7) ?
    O2G C2G C3G C4G . . . . -170.80(7) ?
    C1G C2G C3G C4G . . . . -52.15(10) ?
    O3G C3G C4G O4G . . . . -61.52(9) ?
    C2G C3G C4G O4G . . . . 177.06(7) ?
    O3G C3G C4G C5G . . . . 178.25(7) ?
    C2G C3G C4G C5G . . . . 56.82(9) ?
    O4G C4G C5G O5G . . . . 177.31(7) ?
    C3G C4G C5G O5G . . . . -61.25(9) ?
    O4G C4G C5G C6G . . . . 58.65(10) ?
    C3G C4G C5G C6G . . . . -179.91(7) ?
    O7M C1G O5G C5G . . . . -177.77(7) ?
    C2G C1G O5G C5G . . . . -59.71(10) ?
    C6G C5G O5G C1G . . . . -173.98(7) ?
    C4G C5G O5G C1G . . . . 64.03(9) ?
    O5G C5G C6G O6G . . . . 77.02(9) ?
    C4G C5G C6G O6G . . . . -163.63(7) ?
    O5G C1G O7M C7M . . . . -73.36(11) ?
    C2G C1G O7M C7M . . . . 166.41(9) ?
    O5F C1F O3G C3G . . . . -69.16(8) ?
    C2F C1F O3G C3G . . . . 168.45(6) ?
    C4G C3G O3G C1F . . . . 144.26(7) ?
    C2G C3G O3G C1F . . . . -94.67(8) ?
loop_
    _geom_hbond_atom_site_label_D
    _geom_hbond_atom_site_label_H
    _geom_hbond_atom_site_label_A
    _geom_hbond_site_symmetry_D
    _geom_hbond_site_symmetry_H
    _geom_hbond_site_symmetry_A
    _geom_hbond_distance_DH
    _geom_hbond_distance_HA
    _geom_hbond_distance_DA
    _geom_hbond_angle_DHA
    _geom_hbond_publ_flag
    O2F H2FA OW2 . . . 0.84 1.89 2.7326(10) 176 y
    O3F H3FA O2F . . . 0.84 2.56 2.8696(10) 103 y
    O3F H3FA OW1 . . 2_546 0.84 1.92 2.7049(10) 156 y
    O4F H4FA O3F . . 2_656 0.84 1.85 2.6836(10) 172 y
    O6G H6G OW3 . . 1_454 0.84 1.86 2.6546(11) 157 y
    O2G H2G1 OW1 . . . 0.84 1.87 2.6981(10) 168 y
    O4G H4G1 O6G . . 2_545 0.84 2.00 2.7884(11) 155 y
    OW1 H11 O2F . . . 0.84(2) 1.92(2) 2.7522(10) 172(2) y
    OW1 H12 O4F . . 2_546 0.83(2) 1.94(2) 2.7646(10) 178(2) y
    OW2 H21 O6G . . 2_545 0.81(2) 2.09(2) 2.8897(10) 170(2) y
    OW2 H22 O5F . . 1_545 0.86(2) 1.91(2) 2.7682(11) 176(2) y
    OW3 H31 OW4A . . 2_546 0.81(2) 2.04(2) 2.8424(16) 176(2) y
    OW3 H32 O7M . . 2_556 0.87(2) 2.00(2) 2.8559(13) 169(2) y
    OW4A H41A O2G . . . 0.83(2) 2.10(2) 2.8615(16) 151(3) y
    OW4A H42A OW2 . . 1_565 0.83(2) 2.11(2) 2.9390(15) 174(4) y
_iucr_refine_instructions_details
;
TITL S17
CELL  0.71073   9.6150   7.1362  13.9716   90.000   100.118    90.0000
zerr  2         0.0002   0.0001   0.0002    0.0000    0.0018    0.0000
latt -1
symm -x,y+0.5,-z
sfac C H O
unit 26 64 28
merg 4
acta
bond $H
conf
htab
shel 99 0.6
wpdb -2
L.S. 20
temp -173
rtab tors h1f c1f o3g c3g
rtab tors c1f o3g c3g h3g
rtab tors h1g c1g o7m c7m
rtab tors o5g c5g c6g o6g
FMAP 2
PLAN 50
WGHT    0.045600    0.084200
EXTI    0.020414
FVAR       1.02707   0.83904   0.74817
C1F   1    0.061368    0.747498    0.360394    11.00000    0.00698    0.00925 =
         0.00689    0.00011    0.00049    0.00052
AFIX  13
H1F   2   -0.020645    0.809627    0.382552    11.00000   -1.20000
AFIX   0
C2F   1    0.128380    0.609441    0.438825    11.00000    0.00651    0.00992 =
         0.00698    0.00086    0.00067    0.00026
AFIX  13
H2F   2    0.148796    0.679410    0.501744    11.00000   -1.20000
AFIX   0
C3F   1    0.268625    0.535125    0.417529    11.00000    0.00613    0.00877 =
         0.00883    0.00102    0.00070    0.00066
AFIX  13
H3F   2    0.250387    0.460255    0.356098    11.00000   -1.20000
AFIX   0
C4F   1    0.365730    0.697476    0.404717    11.00000    0.00633    0.00975 =
         0.00810    0.00006    0.00089   -0.00022
AFIX  13
H4F   2    0.455424    0.647437    0.387685    11.00000   -1.20000
AFIX   0
C5F   1    0.291660    0.819518    0.321553    11.00000    0.00802    0.01105 =
         0.00896    0.00142    0.00146    0.00009
AFIX  13
H5F   2    0.271915    0.742619    0.260846    11.00000   -1.20000
AFIX   0
O5F   3    0.159315    0.887034    0.344424    11.00000    0.00756    0.00894 =
         0.01140    0.00093    0.00116    0.00001
C6F   1    0.376905    0.989403    0.303466    11.00000    0.01301    0.01436 =
         0.01653    0.00575    0.00276   -0.00301
AFIX 137
H6FA  2    0.324338    1.062313    0.249521    11.00000   -1.50000
H6FB  2    0.467215    0.949093    0.286949    11.00000   -1.50000
H6FC  2    0.394510    1.067106    0.362186    11.00000   -1.50000
AFIX   0
O2F   3    0.034018    0.461395    0.450491    11.00000    0.00815    0.01156 =
         0.01002    0.00133    0.00258   -0.00152
AFIX 147
H2FA  2    0.030155    0.385546    0.404123    11.00000   -1.50000
AFIX   0
O3F   3    0.335264    0.418694    0.494507    11.00000    0.00757    0.01211 =
         0.01523    0.00631   -0.00066    0.00068
AFIX 147
H3FA  2    0.282915    0.326716    0.500420    11.00000   -1.50000
AFIX   0
O4F   3    0.397288    0.800240    0.493242    11.00000    0.00710    0.01343 =
         0.00969   -0.00236    0.00025   -0.00204
AFIX 147
H4FA  2    0.482281    0.834029    0.502403    11.00000   -1.50000
AFIX   0
C1G   1   -0.327908    0.802140    0.118585    11.00000    0.00703    0.01378 =
         0.00863    0.00213    0.00134    0.00121
AFIX  13
H1G   2   -0.321925    0.941953    0.121905    11.00000   -1.20000
AFIX   0
C2G   1   -0.234357    0.716308    0.207162    11.00000    0.00776    0.01255 =
         0.00723    0.00142    0.00125    0.00134
AFIX  13
H2G   2   -0.254297    0.579022    0.209585    11.00000   -1.20000
AFIX   0
C3G   1   -0.078907    0.745668    0.200832    11.00000    0.00749    0.00954 =
         0.00669    0.00138   -0.00002    0.00113
AFIX  13
H3G   2   -0.055934    0.882165    0.208077    11.00000   -1.20000
AFIX   0
C4G   1   -0.048906    0.677514    0.103307    11.00000    0.00671    0.01008 =
         0.00711    0.00068    0.00071    0.00006
AFIX  13
H4G   2   -0.068179    0.539947    0.097081    11.00000   -1.20000
AFIX   0
C5G   1   -0.147316    0.781184    0.022942    11.00000    0.00798    0.01048 =
         0.00726    0.00040    0.00117   -0.00019
AFIX  13
H5G   2   -0.131782    0.919245    0.031097    11.00000   -1.20000
AFIX   0
O5G   3   -0.289384    0.737571    0.030714    11.00000    0.00691    0.01652 =
         0.00806   -0.00018    0.00048   -0.00099
C6G   1   -0.126417    0.723547   -0.077507    11.00000    0.01211    0.01248 =
         0.00701    0.00073    0.00117    0.00098
AFIX  23
H6G1  2   -0.023954    0.712862   -0.078250    11.00000   -1.20000
H6G2  2   -0.169250    0.598497   -0.092651    11.00000   -1.20000
AFIX   0
O7M   3   -0.466010    0.744561    0.118444    11.00000    0.00576    0.02059 =
         0.01401    0.00676    0.00087    0.00127
C7M   1   -0.567330    0.849596    0.052325    11.00000    0.00921    0.03711 =
         0.02113    0.01314    0.00016    0.00652
AFIX 137
H71   2   -0.553410    0.983719    0.065757    11.00000   -1.50000
H72   2   -0.662903    0.813558    0.060487    11.00000   -1.50000
H73   2   -0.555060    0.823439   -0.014546    11.00000   -1.50000
AFIX   0
O2G   3   -0.270314    0.804403    0.290158    11.00000    0.01370    0.01980 =
         0.00789    0.00179    0.00395    0.00548
AFIX 147
H2G1  2   -0.267548    0.725409    0.335026    11.00000   -1.50000
AFIX   0
O3G   3    0.010813    0.643431    0.275424    11.00000    0.00857    0.00921 =
         0.00595   -0.00008   -0.00137    0.00172
O4G   3    0.093129    0.712133    0.094083    11.00000    0.00657    0.01555 =
         0.01108    0.00155    0.00206    0.00030
AFIX 147
H4G1  2    0.143888    0.621903    0.117773    11.00000   -1.50000
AFIX   0
O6G   3   -0.187387    0.852813   -0.150978    11.00000    0.01083    0.01419 =
         0.00759    0.00229   -0.00058   -0.00126
AFIX 147
H6G   2   -0.275838    0.844163   -0.159609    11.00000   -1.50000
AFIX   0
rem --------------- water molecule
dfix 21.000  ow1 h11 ow1 h12
dfix 21.581  h11 h12
OW1   3   -0.236291    0.587846    0.450890    11.00000    0.01113    0.01161 =
         0.01476    0.00292    0.00430    0.00167
H11   2   -0.153808    0.545702    0.456041    11.00000   -1.50000
H12   2   -0.283989    0.499724    0.466610    11.00000   -1.50000
rem --------------- water molecule
dfix 21.000  ow2 h21 ow2 h22
dfix 21.581  h21 h22
OW2   3    0.026721    0.226610    0.295183    11.00000    0.01651    0.01058 =
         0.01625    0.00100    0.00470    0.00080
H21   2    0.069699    0.275955    0.256653    11.00000   -1.50000
H22   2    0.071376    0.123997    0.312519    11.00000   -1.50000
rem --------------- water molecule
dfix 21.000  ow3 h31 ow3 h32
dfix 21.581  h31 h32
OW3   3    0.537513    0.907252    0.791440    11.00000    0.01342    0.02487 =
         0.03705   -0.01410   -0.00088    0.00258
H31   2    0.467096    0.845886    0.772790    11.00000   -1.50000
H32   2    0.511257    0.999879    0.824417    11.00000   -1.50000
rem --------------- two disordered water molecules
dfix 21.000  ow4a h41a ow4a h42a
dfix 21.581  h41a h42a
OW4A  3   -0.282978    1.202681    0.266468    31.00000    0.01690    0.01756 =
         0.04755    0.00562    0.00288    0.00157
H41A  2   -0.296948    1.096841    0.288444    31.00000   -1.50000
H42A  2   -0.196428    1.217328    0.276037    31.00000   -1.50000
dfix 21.000  ow4b h41b ow4b h42b
dfix 21.581  h41b h42b
OW4B  3   -0.327668    1.210791    0.318130   -31.00000    0.01897    0.02271 =
         0.01623   -0.00066    0.00390    0.00138
H41B  2   -0.269244    1.128137    0.312660   -31.00000   -1.50000
H42B  2   -0.307165    1.261097    0.371000   -31.00000   -1.50000
hklf 4
REM  S17
REM R1 =  0.0283 for   4644 Fo > 4sig(Fo)  and  0.0299 for all   4836 data
REM    294 parameters refined using     16 restraints
END
WGHT      0.0456      0.0846
REM Highest difference peak  0.440,  deepest hole -0.257,  1-sigma level  0.049
Q1    1  -0.0992  0.7276  0.0617  11.00000  0.05    0.44
Q2    1  -0.0607  0.7107  0.1537  11.00000  0.05    0.44
Q3    1  -0.2766  0.7569  0.1658  11.00000  0.05    0.41
Q4    1   0.5178  0.8443  0.8247  11.00000  0.05    0.40
Q5    1   0.1948  0.5760  0.4263  11.00000  0.05    0.39
Q6    1   0.3207  0.7652  0.3636  11.00000  0.05    0.38
Q7    1   0.3152  0.6181  0.4108  11.00000  0.05    0.37
Q8    1  -0.1597  0.7419  0.2021  11.00000  0.05    0.36
Q9    1   0.0943  0.6868  0.4016  11.00000  0.05    0.35
Q10   1  -0.1293  0.7527 -0.0218  11.00000  0.05    0.34
Q11   1  -0.2548  0.7544  0.2480  11.00000  0.05    0.32
Q12   1   0.3323  0.8926  0.3125  11.00000  0.05    0.32
Q13   1  -0.3035  0.7767  0.0778  11.00000  0.05    0.29
Q14   1  -0.1933  1.2439  0.1522  11.00000  0.05    0.26
Q15   1   0.3763  0.7450  0.4483  11.00000  0.05    0.25
Q16   1  -0.2193  0.7393  0.0257  11.00000  0.05    0.23
Q17   1  -0.0219  0.5586  0.2982  11.00000  0.05    0.22
Q18   1   0.0784  0.5406  0.4399  11.00000  0.05    0.22
Q19   1  -0.4018  0.7650  0.1145  11.00000  0.05    0.22
Q20   1   0.0227  0.6781  0.1014  11.00000  0.05    0.22
Q21   1   0.1022  0.6839  0.0459  11.00000  0.05    0.21
Q22   1  -0.1521  0.9007 -0.1809  11.00000  0.05    0.21
Q23   1   0.1205  0.8238  0.3579  11.00000  0.05    0.21
Q24   1   0.2241  0.8524  0.3353  11.00000  0.05    0.20
Q25   1   0.3974  0.3838  0.4850  11.00000  0.05    0.20
Q26   1   0.0249  0.8014  0.3795  11.00000  0.05    0.19
Q27   1  -0.0346  0.8246  0.1863  11.00000  0.05    0.19
Q28   1  -0.0343  0.4958  0.4500  11.00000  0.05    0.19
Q29   1   0.1408  0.6575  0.4730  11.00000  0.05    0.19
Q30   1  -0.4727  0.7458  0.1647  11.00000  0.05    0.18
Q31   1   0.0218  0.4452  0.4997  11.00000  0.05    0.18
Q32   1  -0.5406  0.9059  0.0112  11.00000  0.05    0.17
Q33   1   0.1435  0.9252  0.3816  11.00000  0.05    0.17
Q34   1  -0.5170  0.7855  0.0894  11.00000  0.05    0.17
Q35   1  -0.4430  0.6545  0.1046  11.00000  0.05    0.17
Q36   1   0.0254  0.6828  0.3164  11.00000  0.05    0.17
Q37   1  -0.0038  0.8761  0.3939  11.00000  0.05    0.16
Q38   1  -0.4385  0.7005  0.0774  11.00000  0.05    0.16
Q39   1   0.4504  0.8779  0.4772  11.00000  0.05    0.16
Q40   1   0.0062  0.2720  0.3294  11.00000  0.05    0.16
Q41   1   0.1655  0.9240  0.1888  11.00000  0.05    0.16
Q42   1   0.1397  0.7722  0.1417  11.00000  0.05    0.16
Q43   1  -0.2409  1.2420  0.2367  11.00000  0.05    0.16
Q44   1   0.3786  0.8010  0.5407  11.00000  0.05    0.16
Q45   1  -0.3661  0.4324  0.4863  11.00000  0.05    0.16
Q46   1   0.1347  0.8170  0.2944  11.00000  0.05    0.15
Q47   1   0.1189  0.9475  0.3104  11.00000  0.05    0.15
Q48   1  -0.0627  0.7244 -0.0915  11.00000  0.05    0.15
Q49   1  -0.0197  0.6978  0.2411  11.00000  0.05    0.15
Q50   1  -0.0356  0.7737 -0.0789  11.00000  0.05    0.15
;
data_global
_journal_date_recd_electronic     2012-09-19
_journal_date_accepted     2012-10-07
_journal_name_full     'Acta Crystallographica, Section E'
_journal_year     2012
_journal_volume     68
_journal_issue     11
_journal_page_first     o3180
_journal_page_last     o3181
_journal_paper_category     QO
_journal_paper_doi     10.1107/S1600536812041992
_journal_coeditor_code     IS5198
_publ_contact_author_name     'Lars Eriksson'
_publ_contact_author_address
;
  Department of Material and Environmental Chemistry
  Arrhenius laboratory
  Stockholm University
  S-106 91 Stockholm
  Sweden
;
_publ_contact_author_email     lars.eriksson@mmk.su.se
_publ_contact_author_fax     '+46 8 15 21 87'
_publ_contact_author_phone     '+46 8 16 23 91'
_publ_section_title
;
Methyl 3-<i>O</i>-\a-<i>L</i>-fucopyranosyl \b-<i>D</i>-glucopyranoside
tetrahydrate
;
loop_
    _publ_author_name
    _publ_author_address
    'Eriksson, Lars'
;
  Department of Material and Environmental Chemistry
  Arrhenius Laboratory
  Stockholm University
  SE-106 91 Stockholm
  Sweden
;
    'Widmalm, G\"oran'
;
  Department of Organic Chemistry
  Arrhenius Laboratory
  Stockholm University
  SE-106 91 Stockholm
  Sweden
;
