# Supplementary material for: Methyl 3-O-α-l-fucopyranosyl β-d-glucopyran­oside tetra­hydrate
Source: Acta Crystallogr Sect E Struct Rep Online. 2012 Oct 20;68(Pt 11):o3180–1. doi: 10.1107/S1600536812041992 (PMC3515273; doi:10.1107/S1600536812041992)
Supplement: Supplementary file 2 [file e-68-o3180-Isup2.hkl]

# 
# h,k,l, Fc-squared, Fo-squared, sigma(Fo-squared) and status flag 
# 
data_I
_shelx_title ' S17' 
_shelx_refln_list_code          4 
_shelx_F_calc_maximum      100.53 
_exptl_crystal_F_000       444.00 
_reflns_d_resolution_high  0.6000 
 
loop_ 
 _symmetry_equiv_pos_as_xyz 
 'x, y, z' 
 '-x, y+1/2, -z' 
 
_cell_length_a     9.6150 
_cell_length_b     7.1362 
_cell_length_c    13.9716 
_cell_angle_alpha  90.000 
_cell_angle_beta  100.118 
_cell_angle_gamma  90.000 
 
_shelx_F_squared_multiplier     1.000 
 
loop_ 
 _refln_index_h 
 _refln_index_k 
 _refln_index_l 
 _refln_F_squared_calc 
 _refln_F_squared_meas 
 _refln_F_squared_sigma 
 _refln_observed_status 
   2   0   0       82.76       97.53      0.79 o 
   3   0   0     1325.19     1417.94     16.25 o 
   4   0   0      626.17      548.11     23.99 o 
   5   0   0      324.25      366.44      3.94 o 
   6   0   0        3.08        4.57      0.43 o 
   7   0   0      350.22      349.13      2.43 o 
   8   0   0        5.74        5.96      0.60 o 
   9   0   0       76.54       77.31      1.47 o 
  10   0   0      120.47      117.38      2.08 o 
  11   0   0       23.52       23.24      1.42 o 
  12   0   0       45.19       42.68      1.80 o 
  13   0   0       18.28       21.16      1.42 o 
  14   0   0        1.81        3.59      1.69 o 
  15   0   0       14.86       15.56      1.83 o 
   2   1   0      641.04      657.34      2.56 o 
   3   1   0      838.52      866.02      9.46 o 
   4   1   0      646.55      658.52      4.09 o 
   5   1   0      650.46      665.46      3.83 o 
   6   1   0       82.31       93.55      1.15 o 
   7   1   0      789.34      744.71      3.08 o 
   8   1   0       74.44       63.91      0.74 o 
   9   1   0      250.51      239.87      1.86 o 
  10   1   0       34.65       32.69      0.85 o 
  11   1   0       17.75       20.89      0.84 o 
  12   1   0      142.73      137.60      1.51 o 
  13   1   0       30.68       34.62      1.08 o 
  14   1   0      121.02      119.65      2.30 o 
  15   1   0        9.43        9.73      1.28 o 
   1   2   0     2979.57     2968.21     23.10 o 
   2   2   0       36.58       42.57      0.39 o 
   3   2   0      436.56      449.78      3.62 o 
   4   2   0      207.29      245.90      1.67 o 
   5   2   0      511.17      547.45      3.76 o 
   6   2   0      376.95      411.50      2.19 o 
   7   2   0       91.57       91.63      0.76 o 
   8   2   0      513.14      490.79      2.51 o 
   9   2   0       98.64       95.82      1.10 o 
  10   2   0       47.66       48.18      0.85 o 
  11   2   0       10.41       10.11      0.66 o 
  12   2   0       24.60       29.64      1.01 o 
  13   2   0       45.85       47.92      1.17 o 
  14   2   0       59.69       62.83      1.96 o 
  15   2   0       12.66       13.73      1.44 o 
   1   3   0      206.95      204.88      1.55 o 
   2   3   0      555.23      600.80      5.03 o 
   3   3   0       73.35       56.95      0.68 o 
   4   3   0       46.81       55.96      0.54 o 
   5   3   0      405.64      405.01      2.36 o 
   6   3   0      507.64      526.09      2.50 o 
   7   3   0        6.91        9.91      0.42 o 
   8   3   0      399.25      378.72      2.59 o 
   9   3   0       85.56       82.80      0.93 o 
  10   3   0       61.78       60.16      0.95 o 
  11   3   0       10.70       10.79      0.72 o 
  12   3   0       40.06       41.47      1.13 o 
  13   3   0       23.93       27.28      1.20 o 
  14   3   0        6.02        6.29      1.49 o 
  15   3   0       30.28       32.05      1.83 o 
   0   4   0      743.85      819.23      3.78 o 
   1   4   0      439.17      455.92      2.28 o 
   2   4   0     1097.47     1108.40      7.28 o 
   3   4   0      712.03      715.92      3.24 o 
   4   4   0        5.55        6.84      0.32 o 
   5   4   0      375.18      366.56      1.75 o 
   6   4   0      431.91      416.47      2.66 o 
   7   4   0      158.82      154.72      1.64 o 
   8   4   0        5.48        6.41      0.49 o 
   9   4   0      174.48      170.47      1.63 o 
  10   4   0       36.35       38.78      0.87 o 
  11   4   0        7.78        9.91      0.79 o 
  12   4   0       88.53       87.77      1.46 o 
  13   4   0        7.60        8.96      1.44 o 
  14   4   0        4.50        4.92      1.54 o 
   1   5   0      290.86      299.10      1.70 o 
   2   5   0      154.23      142.20      0.95 o 
   3   5   0      450.84      460.18      3.23 o 
   4   5   0       24.66       27.48      0.50 o 
   5   5   0       50.90       48.39      0.71 o 
   6   5   0      119.23      125.35      1.00 o 
   7   5   0       97.57       92.59      0.90 o 
   8   5   0        8.75       10.27      0.58 o 
   9   5   0      127.05      125.09      1.25 o 
  10   5   0      163.68      163.34      1.80 o 
  11   5   0      180.98      177.13      1.81 o 
  12   5   0       34.32       37.78      1.63 o 
  13   5   0       11.99       12.82      1.50 o 
  14   5   0      128.34      125.40      3.00 o 
   0   6   0      318.37      343.29      2.21 o 
   1   6   0       26.29       30.12      0.42 o 
   2   6   0       48.41       38.74      0.49 o 
   3   6   0      216.94      208.94      1.64 o 
   4   6   0        3.63        4.35      0.45 o 
   5   6   0      241.72      234.27      2.15 o 
   6   6   0       24.30       27.29      0.72 o 
   7   6   0       50.25       57.26      1.44 o 
   8   6   0       17.19       18.78      0.77 o 
   9   6   0       61.14       59.87      1.22 o 
  10   6   0       79.59       81.61      1.84 o 
  11   6   0      118.75      118.08      2.19 o 
  12   6   0        2.98        5.07      2.19 o 
  13   6   0       62.48       70.12      3.27 o 
   1   7   0       91.78       96.38      0.90 o 
   2   7   0      398.64      376.07      2.36 o 
   3   7   0       59.85       55.16      0.73 o 
   4   7   0       74.22       70.90      0.95 o 
   5   7   0      144.50      139.36      2.21 o 
   6   7   0      142.12      133.57      2.31 o 
   7   7   0       55.76       62.70      1.08 o 
   8   7   0       67.31       66.14      1.41 o 
   9   7   0        4.84        7.55      1.01 o 
  10   7   0      101.94      105.96      2.38 o 
  11   7   0      131.16      136.49      3.95 o 
  12   7   0        6.74        6.75      2.35 o 
   0   8   0      124.69      121.89      1.38 o 
   1   8   0      148.11      149.00      1.13 o 
   2   8   0      111.52      100.79      1.09 o 
   3   8   0      149.39      147.13      1.28 o 
   4   8   0        8.58        9.32      0.68 o 
   5   8   0        3.07        3.13      0.68 o 
   6   8   0       78.63       81.31      1.21 o 
   7   8   0       25.65       29.12      1.02 o 
   8   8   0        6.77        6.23      1.02 o 
   9   8   0       12.93       11.28      1.51 o 
  10   8   0       15.39       15.50      2.44 o 
  11   8   0       13.90       13.49      2.00 o 
   1   9   0       20.43       18.55      0.73 o 
   2   9   0        2.70        3.85      0.75 o 
   3   9   0       48.35       44.82      1.19 o 
   4   9   0       13.11       13.77      0.86 o 
   5   9   0       15.41       17.10      0.90 o 
   6   9   0       50.34       52.98      1.24 o 
   7   9   0        1.17        2.17      1.40 o 
   8   9   0       16.16       13.96      1.86 o 
   9   9   0       62.50       48.07      6.17 o 
  10   9   0       44.18       46.41      3.32 o 
   0  10   0      115.79      109.64      4.37 o 
   1  10   0       68.65       68.22      1.33 o 
   2  10   0      110.09      100.59      2.20 o 
   3  10   0       29.22       27.73      1.10 o 
   4  10   0      106.67       97.15      6.58 o 
   5  10   0       74.13       74.87      2.30 o 
   6  10   0        3.41        3.55      1.61 o 
   7  10   0       13.22       10.67      1.98 o 
   8  10   0       70.53       69.61      3.74 o 
   1  11   0       67.30       60.09      3.74 o 
   2  11   0       11.75        9.65      1.64 o 
   3  11   0       14.96       13.72      1.72 o 
   4  11   0        2.19        2.70      1.66 o 
   5  11   0       27.57       25.07      1.82 o 
 -15   0   1        1.92        4.04      1.72 o 
 -14   0   1       71.00       67.56      2.33 o 
 -13   0   1        4.15        6.15      1.54 o 
 -12   0   1       53.32       53.50      1.82 o 
 -11   0   1      263.68      253.73      3.09 o 
 -10   0   1       19.22       24.05      1.28 o 
  -9   0   1      223.46      219.25      1.81 o 
  -8   0   1       63.46       68.94      1.05 o 
  -7   0   1      397.88      403.86      3.58 o 
  -6   0   1      168.10      152.10      1.85 o 
  -5   0   1     1751.80     2017.44     14.65 o 
  -4   0   1      523.32      503.29      6.14 o 
  -3   0   1       23.98       22.05      0.41 o 
  -2   0   1     1990.55     2011.99     10.30 o 
   2   0   1        0.70        1.39      0.34 o 
   3   0   1    10106.62    10853.77     68.22 o 
   4   0   1      132.08      143.27      1.14 o 
   5   0   1      154.74      159.62      1.12 o 
   6   0   1      202.88      207.47      1.64 o 
   7   0   1       96.44       97.94      1.32 o 
   8   0   1      847.61      792.99      4.73 o 
   9   0   1        3.31        2.27      0.92 o 
  10   0   1       36.76       33.61      1.36 o 
  11   0   1       15.11       20.63      1.35 o 
  12   0   1      119.10      115.77      2.10 o 
  13   0   1       16.31       19.29      1.28 o 
  14   0   1        6.27        8.31      1.65 o 
  15   0   1        1.97        3.09      1.72 o 
 -15   1   1       13.03       11.03      1.42 o 
 -14   1   1      110.97      109.29      3.21 o 
 -13   1   1       25.38       27.37      1.07 o 
 -12   1   1       87.00       90.48      1.36 o 
 -11   1   1      100.60       93.70      1.65 o 
 -10   1   1      236.72      230.25      1.86 o 
  -9   1   1      220.24      194.93      2.07 o 
  -8   1   1      306.37      298.99      3.17 o 
  -7   1   1       62.81       63.19      0.71 o 
  -6   1   1      644.19      688.91      3.55 o 
  -5   1   1      916.57      988.29      6.10 o 
  -4   1   1     2551.30     2483.48     21.01 o 
  -3   1   1      706.34      759.59      2.59 o 
  -2   1   1      155.01      167.90      1.02 o 
   1   1   1     2082.60     2139.70     16.15 o 
   2   1   1      899.88      931.38     10.32 o 
   3   1   1      524.74      545.55      6.66 o 
   4   1   1       80.95       79.40      0.79 o 
   5   1   1        6.84       11.90      0.33 o 
   6   1   1       15.29       13.73      0.38 o 
   7   1   1      243.38      248.12      1.83 o 
   8   1   1      102.39      111.07      1.07 o 
   9   1   1       61.28       58.32      0.80 o 
  10   1   1       78.68       75.80      1.11 o 
  11   1   1       26.06       28.59      0.86 o 
  12   1   1      363.74      354.44      4.31 o 
  13   1   1      307.73      301.74      3.95 o 
  14   1   1      135.38      127.84      3.02 o 
  15   1   1       13.52       16.04      1.33 o 
 -15   2   1        5.85        5.83      1.60 o 
 -14   2   1       35.84       34.67      1.70 o 
 -13   2   1       14.02       15.00      1.01 o 
 -12   2   1       48.65       49.03      1.07 o 
 -11   2   1        2.39        4.12      0.66 o 
 -10   2   1      101.46      104.90      1.10 o 
  -9   2   1       28.12       29.97      0.68 o 
  -8   2   1       23.33       21.88      0.53 o 
  -7   2   1      244.34      251.53      2.38 o 
  -6   2   1      354.42      339.57      2.77 o 
  -5   2   1     1139.43     1147.08      5.40 o 
  -4   2   1      365.56      402.18      3.44 o 
  -3   2   1     1047.12     1058.13      4.20 o 
  -2   2   1      292.33      305.09      1.11 o 
  -1   2   1      236.01      262.33      2.70 o 
   0   2   1     4173.37     4335.23     22.12 o 
   1   2   1     3509.26     3594.80     32.19 o 
   2   2   1     1574.83     1533.57      7.92 o 
   3   2   1      547.54      600.27      8.00 o 
   4   2   1      797.11      825.22      7.69 o 
   5   2   1      113.36      125.43      1.00 o 
   6   2   1      101.27       94.49      1.36 o 
   7   2   1       95.97       96.38      0.94 o 
   8   2   1       38.35       39.23      0.65 o 
   9   2   1      279.99      261.50      1.69 o 
  10   2   1      216.81      212.17      2.11 o 
  11   2   1       30.55       33.98      0.87 o 
  12   2   1       43.53       47.91      1.03 o 
  13   2   1        6.62        7.74      0.91 o 
  14   2   1       11.79       13.37      1.33 o 
  15   2   1        5.40        5.30      1.55 o 
 -15   3   1       27.11       28.29      1.75 o 
 -14   3   1       10.29       11.55      1.55 o 
 -13   3   1       38.49       40.80      1.22 o 
 -12   3   1      106.51      105.36      1.89 o 
 -11   3   1       14.82       15.65      0.78 o 
 -10   3   1       36.66       35.60      0.85 o 
  -9   3   1      148.99      140.22      1.80 o 
  -8   3   1      148.72      140.39      1.34 o 
  -7   3   1      404.37      401.93      2.77 o 
  -6   3   1       81.22       93.97      0.63 o 
  -5   3   1      515.71      494.95      2.97 o 
  -4   3   1      305.51      322.59      4.47 o 
  -3   3   1       69.79       61.36      0.61 o 
  -2   3   1      502.13      556.64      4.19 o 
  -1   3   1      157.47      162.53      1.22 o 
   0   3   1      336.72      331.51      1.97 o 
   1   3   1     2958.12     2936.84     17.00 o 
   2   3   1     1791.30     1820.50     10.35 o 
   3   3   1      161.19      197.18      1.91 o 
   4   3   1      112.39      127.60      1.11 o 
   5   3   1      767.29      782.06      4.77 o 
   6   3   1      318.87      306.42      1.32 o 
   7   3   1      653.79      596.62      3.03 o 
   8   3   1      149.29      147.74      1.20 o 
   9   3   1       25.88       29.61      0.69 o 
  10   3   1       50.51       52.19      0.87 o 
  11   3   1       72.68       71.94      1.10 o 
  12   3   1       51.75       55.73      1.16 o 
  13   3   1      280.67      271.80      6.27 o 
  14   3   1        2.28        2.34      1.51 o 
  15   3   1        8.58       10.54      1.60 o 
 -14   4   1        1.74        2.28      1.52 o 
 -13   4   1       92.19       90.96      2.00 o 
 -12   4   1        3.91        4.71      0.92 o 
 -11   4   1        2.17        3.49      0.81 o 
 -10   4   1      102.25      103.32      1.18 o 
  -9   4   1      111.70      115.51      1.16 o 
  -8   4   1      126.87      123.36      1.19 o 
  -7   4   1       43.85       42.45      0.61 o 
  -6   4   1      895.90      845.86      4.58 o 
  -5   4   1      344.15      323.38      2.33 o 
  -4   4   1      159.02      164.50      1.05 o 
  -3   4   1       56.35       65.79      0.56 o 
  -2   4   1      251.18      288.98      1.75 o 
  -1   4   1      172.33      179.19      0.92 o 
   0   4   1      343.39      386.22      1.75 o 
   1   4   1      334.01      368.10      1.36 o 
   2   4   1       85.09       97.70      0.92 o 
   3   4   1      846.14      844.84      4.15 o 
   4   4   1      535.61      558.47      3.54 o 
   5   4   1      409.21      405.59      1.68 o 
   6   4   1      738.06      695.82      4.44 o 
   7   4   1      263.89      259.67      1.53 o 
   8   4   1      138.72      130.64      1.42 o 
   9   4   1      273.02      257.46      1.48 o 
  10   4   1       46.28       43.37      0.86 o 
  11   4   1       16.08       18.76      0.86 o 
  12   4   1       49.94       51.16      1.23 o 
  13   4   1      121.54      123.70      2.38 o 
  14   4   1       45.97       44.19      1.87 o 
 -14   5   1        8.99        9.63      1.74 o 
 -13   5   1       21.68       21.17      1.55 o 
 -12   5   1       71.98       72.63      1.56 o 
 -11   5   1       16.06       17.35      0.90 o 
 -10   5   1      108.24      114.91      1.35 o 
  -9   5   1       85.99       87.48      1.08 o 
  -8   5   1       31.60       33.72      0.73 o 
  -7   5   1      454.81      446.10      2.37 o 
  -6   5   1      746.94      678.00      3.58 o 
  -5   5   1      389.11      377.07      2.12 o 
  -4   5   1      245.37      235.07      1.16 o 
  -3   5   1      841.02      784.88      5.19 o 
  -2   5   1      414.34      407.40      2.22 o 
  -1   5   1      183.57      195.23      1.08 o 
   0   5   1      264.40      256.10      1.21 o 
   1   5   1      176.61      199.08      0.93 o 
   2   5   1       20.78       25.78      0.37 o 
   3   5   1      183.66      181.55      1.27 o 
   4   5   1       34.29       39.75      0.57 o 
   5   5   1      242.37      250.18      2.01 o 
   6   5   1       73.09       70.93      0.88 o 
   7   5   1      187.99      174.95      1.87 o 
   8   5   1       64.43       64.79      0.88 o 
   9   5   1       81.67       80.75      1.02 o 
  10   5   1       42.28       44.18      0.96 o 
  11   5   1       30.72       31.35      1.00 o 
  12   5   1       29.95       30.96      1.41 o 
  13   5   1      146.83      153.75      3.06 o 
  14   5   1        4.58        4.85      1.73 o 
 -13   6   1       18.27       15.65      2.39 o 
 -12   6   1       81.17       80.98      3.25 o 
 -11   6   1       65.52       68.50      1.54 o 
 -10   6   1      135.41      135.19      2.75 o 
  -9   6   1       11.10       12.20      0.91 o 
  -8   6   1       82.75       84.61      1.29 o 
  -7   6   1      155.09      158.45      2.34 o 
  -6   6   1      151.77      145.49      1.37 o 
  -5   6   1       47.21       51.55      1.37 o 
  -4   6   1       18.10       21.19      0.59 o 
  -3   6   1       19.06       20.86      0.42 o 
  -2   6   1      267.26      241.74      1.86 o 
  -1   6   1      262.27      261.55      1.34 o 
   0   6   1      213.33      209.81      1.15 o 
   1   6   1        3.32        1.41      0.31 o 
   2   6   1       32.57       35.16      0.46 o 
   3   6   1       42.39       43.72      0.56 o 
   4   6   1       25.49       28.91      0.58 o 
   5   6   1      102.90       99.03      0.98 o 
   6   6   1       62.02       61.41      0.96 o 
   7   6   1       17.88       16.91      0.73 o 
   8   6   1        8.04        9.69      0.75 o 
   9   6   1       91.28       91.68      1.35 o 
  10   6   1      137.27      139.98      1.87 o 
  11   6   1      146.56      147.81      2.66 o 
  12   6   1      129.77      131.18      8.83 o 
  13   6   1       50.61       48.24      2.98 o 
 -12   7   1       18.34       15.04      1.96 o 
 -11   7   1        3.06        3.91      1.72 o 
 -10   7   1       72.70       73.36      2.37 o 
  -9   7   1        7.47        9.90      1.00 o 
  -8   7   1        1.67        2.47      0.86 o 
  -7   7   1       33.47       37.80      1.03 o 
  -6   7   1      160.68      149.33      2.42 o 
  -5   7   1       56.80       52.50      0.91 o 
  -4   7   1       48.58       51.96      1.06 o 
  -3   7   1      170.58      158.62      1.97 o 
  -2   7   1      197.20      175.71      1.24 o 
  -1   7   1       84.55       78.31      0.88 o 
   0   7   1       29.33       31.00      0.48 o 
   1   7   1      177.55      153.23      0.96 o 
   2   7   1       97.02      101.42      1.09 o 
   3   7   1      280.59      268.77      1.54 o 
   4   7   1      130.84      133.31      1.51 o 
   5   7   1       16.98       17.58      0.70 o 
   6   7   1      185.06      187.03      1.65 o 
   7   7   1      287.57      279.02      2.24 o 
   8   7   1       49.27       54.33      1.14 o 
   9   7   1        4.73        7.08      0.92 o 
  10   7   1        4.63        4.03      1.40 o 
  11   7   1       20.23       19.85      2.49 o 
  12   7   1       40.90       45.02      2.94 o 
 -11   8   1      108.43      105.75      5.54 o 
 -10   8   1       90.91       93.54      4.84 o 
  -9   8   1       16.42       18.26      1.74 o 
  -8   8   1       65.90       67.78      1.50 o 
  -7   8   1       28.64       26.77      1.07 o 
  -6   8   1        8.67        9.31      0.78 o 
  -5   8   1       74.49       78.11      1.16 o 
  -4   8   1       12.36       12.88      0.68 o 
  -3   8   1       38.27       37.77      0.75 o 
  -2   8   1        1.36        2.31      0.53 o 
  -1   8   1       36.64       35.37      0.65 o 
   0   8   1       50.57       52.01      0.70 o 
   1   8   1      296.85      271.53      1.82 o 
   2   8   1      105.23       97.12      1.06 o 
   3   8   1       87.92       84.07      1.32 o 
   4   8   1       54.68       53.23      0.97 o 
   5   8   1        2.75        3.27      0.70 o 
   6   8   1       84.57       88.87      1.32 o 
   7   8   1        2.32        3.04      0.83 o 
   8   8   1       54.84       54.42      1.91 o 
   9   8   1       33.52       32.19      2.47 o 
  10   8   1       29.12       35.51      2.63 o 
  11   8   1       59.63       60.28      3.20 o 
 -10   9   1       20.13       20.57      2.23 o 
  -9   9   1       13.36       10.27      2.36 o 
  -8   9   1       40.50       39.40      2.19 o 
  -7   9   1       37.00       40.14      2.12 o 
  -6   9   1      187.47      193.79      2.38 o 
  -5   9   1       71.50       68.63      1.55 o 
  -4   9   1       12.72       12.54      0.82 o 
  -3   9   1       98.85       95.20      2.49 o 
  -2   9   1      178.65      169.54      2.55 o 
  -1   9   1       72.54       69.51      1.28 o 
   0   9   1       24.96       25.95      0.80 o 
   1   9   1       35.50       35.10      0.99 o 
   2   9   1       32.57       30.47      1.14 o 
   3   9   1       51.91       51.78      1.59 o 
   4   9   1        3.10        2.64      0.78 o 
   5   9   1       35.95       36.10      1.80 o 
   6   9   1       12.70       14.95      0.94 o 
   7   9   1        5.83        5.93      1.24 o 
   8   9   1       32.01       34.82      2.61 o 
   9   9   1       40.42       41.37      3.55 o 
  10   9   1       20.28       20.28      3.23 o 
  -8  10   1       72.72       69.67      3.80 o 
  -7  10   1       10.73        9.24      1.85 o 
  -6  10   1       31.14       32.43      2.37 o 
  -5  10   1       81.09       71.01      5.80 o 
  -4  10   1       29.32       30.34      1.28 o 
  -3  10   1       96.95       96.37      3.54 o 
  -2  10   1       21.89       21.63      1.11 o 
  -1  10   1       16.85       18.17      0.96 o 
   0  10   1       36.18       36.91      1.07 o 
   1  10   1       84.57       80.06      1.88 o 
   2  10   1       24.87       25.54      1.03 o 
   3  10   1       54.10       48.33      1.79 o 
   4  10   1       69.47       69.79      1.68 o 
   5  10   1        9.90       10.85      1.40 o 
   6  10   1       10.51        9.61      1.53 o 
   7  10   1        9.39        7.47      1.89 o 
   8  10   1        5.86        6.24      1.95 o 
  -6  11   1        9.07        7.28      3.18 o 
  -5  11   1       57.94       58.18      6.07 o 
  -4  11   1       63.20       59.22      2.84 o 
  -3  11   1        9.15        7.34      1.67 o 
  -2  11   1      157.51      134.06      7.42 o 
  -1  11   1       16.92       16.80      1.54 o 
   0  11   1       23.11       18.80      1.47 o 
   1  11   1       66.12       61.75      3.73 o 
   2  11   1       13.99       12.47      1.71 o 
   3  11   1       42.71       39.61      3.95 o 
   4  11   1        4.18        5.06      1.49 o 
   5  11   1      139.85      114.85      3.69 o 
 -15   0   2        2.07        1.82      1.79 o 
 -14   0   2        4.19        8.12      2.94 o 
 -13   0   2        3.46        2.53      1.56 o 
 -12   0   2       69.39       66.12      2.00 o 
 -11   0   2      282.81      272.83      3.17 o 
 -10   0   2        0.07        0.64      0.73 o 
  -9   0   2      159.71      120.58      1.43 o 
  -8   0   2      171.51      168.44      1.99 o 
  -7   0   2      334.48      348.08      2.52 o 
  -6   0   2      233.74      221.32      1.77 o 
  -5   0   2      103.95      121.33      0.89 o 
  -4   0   2     6524.98     6664.39     39.83 o 
  -3   0   2     1396.46     1266.35     13.83 o 
  -2   0   2        8.36       10.25      0.32 o 
   1   0   2      294.52      345.35      1.91 o 
   2   0   2      547.41      556.87      4.92 o 
   3   0   2      359.84      354.58      3.64 o 
   4   0   2      143.67      160.82      1.58 o 
   5   0   2       12.20       14.58      0.45 o 
   6   0   2       33.97       23.44      0.58 o 
   7   0   2      339.43      359.67      3.68 o 
   8   0   2      207.77      205.18      1.87 o 
   9   0   2      391.19      373.28      3.40 o 
  10   0   2       90.64       89.22      1.64 o 
  11   0   2      258.03      242.26      2.66 o 
  12   0   2      118.59      120.80      1.94 o 
  13   0   2      166.44      158.84      2.29 o 
  14   0   2        1.03        3.25      1.68 o 
  15   0   2        4.41        4.62      1.77 o 
 -15   1   2        8.82        8.33      1.51 o 
 -14   1   2       42.99       45.49      1.76 o 
 -13   1   2       45.53       47.36      1.20 o 
 -12   1   2        7.48        6.63      0.88 o 
 -11   1   2       35.64       35.19      1.00 o 
 -10   1   2       11.74       15.34      0.76 o 
  -9   1   2      333.10      296.02      2.63 o 
  -8   1   2      120.67      112.85      1.11 o 
  -7   1   2       97.08      102.19      1.00 o 
  -6   1   2      518.71      596.70      2.58 o 
  -5   1   2     1843.60     1895.59      9.33 o 
  -4   1   2     1853.13     1884.95     20.31 o 
  -3   1   2     1090.65     1130.78      6.50 o 
  -2   1   2     1365.99     1462.16     12.90 o 
  -1   1   2      186.19      203.03      1.77 o 
   0   1   2       22.89       25.43      0.27 o 
   1   1   2      209.75      235.59      1.51 o 
   2   1   2      814.12      854.70      6.92 o 
   3   1   2     2369.57     2399.77     23.20 o 
   4   1   2      280.12      291.49      3.07 o 
   5   1   2      400.73      420.37      4.61 o 
   6   1   2      203.02      200.46      1.54 o 
   7   1   2      432.36      427.64      1.96 o 
   8   1   2      331.01      316.25      2.12 o 
   9   1   2       81.11       82.40      0.98 o 
  10   1   2       39.66       42.15      0.88 o 
  11   1   2       37.90       39.69      0.94 o 
  12   1   2       45.79       47.30      1.01 o 
  13   1   2       99.55       96.36      1.70 o 
  14   1   2       51.94       50.40      1.54 o 
  15   1   2       30.95       33.42      2.25 o 
 -15   2   2       11.61       13.10      1.64 o 
 -14   2   2       34.13       37.09      1.72 o 
 -13   2   2      138.14      135.04      2.47 o 
 -12   2   2      246.01      224.14      3.08 o 
 -11   2   2        3.23        4.22      0.68 o 
 -10   2   2       56.68       59.54      0.90 o 
  -9   2   2      131.97      112.32      1.42 o 
  -8   2   2       99.18      106.46      1.01 o 
  -7   2   2      215.78      216.58      1.10 o 
  -6   2   2      250.17      245.07      1.53 o 
  -5   2   2      980.97     1015.03      6.15 o 
  -4   2   2     1741.33     1904.23     12.32 o 
  -3   2   2     3192.06     3162.81     26.01 o 
  -2   2   2      920.73      954.47      5.47 o 
  -1   2   2     1358.55     1389.01      9.01 o 
   0   2   2      370.54      379.99      2.47 o 
   1   2   2     1429.14     1348.35     10.03 o 
   2   2   2      837.74      862.14      4.22 o 
   3   2   2     1194.02     1170.69     10.94 o 
   4   2   2     1355.15     1358.29      5.81 o 
   5   2   2      215.60      225.09      1.35 o 
   6   2   2       44.14       42.70      0.50 o 
   7   2   2      385.38      374.13      1.78 o 
   8   2   2       23.38       20.75      0.54 o 
   9   2   2       14.57       16.43      0.59 o 
  10   2   2       59.35       62.91      0.91 o 
  11   2   2       64.62       60.90      1.03 o 
  12   2   2      271.54      267.70      2.83 o 
  13   2   2       22.71       24.75      0.92 o 
  14   2   2       60.83       60.25      1.96 o 
  15   2   2       25.00       24.13      1.76 o 
 -15   3   2        9.87       10.70      1.60 o 
 -14   3   2      180.29      176.34      3.59 o 
 -13   3   2       34.99       37.36      1.27 o 
 -12   3   2       45.33       47.36      1.18 o 
 -11   3   2      189.76      188.43      1.83 o 
 -10   3   2       69.77       66.81      1.01 o 
  -9   3   2      138.55      140.03      1.98 o 
  -8   3   2       27.91       27.00      0.57 o 
  -7   3   2       45.09       44.84      0.55 o 
  -6   3   2      698.37      682.79      4.39 o 
  -5   3   2      223.70      244.81      1.57 o 
  -4   3   2      479.96      515.66      4.12 o 
  -3   3   2      834.13      858.34      5.02 o 
  -2   3   2     1208.69     1175.18      7.63 o 
  -1   3   2     1803.21     1811.27      7.00 o 
   0   3   2     2472.87     2676.91     22.79 o 
   1   3   2       62.99       67.88      0.72 o 
   2   3   2       97.09      121.87      0.90 o 
   3   3   2      286.64      285.77      2.66 o 
   4   3   2      525.43      559.96      2.41 o 
   5   3   2      339.12      327.43      2.53 o 
   6   3   2     1231.90     1196.84      7.37 o 
   7   3   2       12.06       13.61      0.51 o 
   8   3   2      373.24      350.94      2.83 o 
   9   3   2      199.42      194.42      1.55 o 
  10   3   2       57.88       58.76      0.91 o 
  11   3   2        2.29        3.04      0.71 o 
  12   3   2       59.29       63.86      1.29 o 
  13   3   2      435.81      414.91      3.94 o 
  14   3   2        0.01        0.56      1.50 o 
 -15   4   2       15.42       13.54      1.70 o 
 -14   4   2        3.18        3.77      1.51 o 
 -13   4   2       50.84       48.46      1.50 o 
 -12   4   2       15.22       16.10      0.96 o 
 -11   4   2       42.24       44.31      1.09 o 
 -10   4   2      154.61      164.82      1.49 o 
  -9   4   2      138.30      133.18      1.36 o 
  -8   4   2      200.42      190.36      1.39 o 
  -7   4   2      152.10      148.41      1.26 o 
  -6   4   2      192.13      192.30      1.15 o 
  -5   4   2      958.93      957.97      5.07 o 
  -4   4   2       44.83       39.93      0.54 o 
  -3   4   2      197.33      179.72      1.37 o 
  -2   4   2      427.38      455.54      2.67 o 
  -1   4   2       69.88       72.71      0.46 o 
   0   4   2      174.38      165.24      1.31 o 
   1   4   2      359.31      373.35      2.56 o 
   2   4   2       61.85       49.26      0.45 o 
   3   4   2      105.73      109.09      0.79 o 
   4   4   2      111.96      108.90      0.73 o 
   5   4   2      422.46      429.15      2.68 o 
   6   4   2     1017.23      929.13      4.40 o 
   7   4   2      459.05      427.63      2.46 o 
   8   4   2       28.07       26.61      0.64 o 
   9   4   2       58.52       61.60      0.89 o 
  10   4   2       10.21       10.58      0.67 o 
  11   4   2       28.90       32.42      0.97 o 
  12   4   2        9.27       10.58      1.04 o 
  13   4   2      120.31      119.24      2.53 o 
  14   4   2        7.66        6.74      1.54 o 
 -14   5   2      195.20      194.83      3.74 o 
 -13   5   2        0.21        2.41      1.45 o 
 -12   5   2        5.98        5.99      1.03 o 
 -11   5   2       29.28       30.72      0.99 o 
 -10   5   2       94.50       99.89      1.28 o 
  -9   5   2       61.79       59.22      1.06 o 
  -8   5   2       98.08       95.41      1.50 o 
  -7   5   2       35.84       37.97      0.75 o 
  -6   5   2      540.30      488.88      3.57 o 
  -5   5   2      223.47      225.07      1.37 o 
  -4   5   2      259.10      249.36      2.01 o 
  -3   5   2       61.37       59.37      0.66 o 
  -2   5   2       81.33       81.05      0.73 o 
  -1   5   2      382.97      400.22      2.30 o 
   0   5   2      399.21      419.34      1.23 o 
   1   5   2       53.30       58.10      0.52 o 
   2   5   2      127.84      125.56      0.99 o 
   3   5   2       69.11       75.85      0.64 o 
   4   5   2       60.76       58.66      0.75 o 
   5   5   2      102.24      102.31      1.09 o 
   6   5   2      226.74      220.86      1.50 o 
   7   5   2        0.15        0.47      0.54 o 
   8   5   2       50.10       47.87      0.85 o 
   9   5   2       58.33       61.83      0.98 o 
  10   5   2       47.19       46.39      0.97 o 
  11   5   2       48.42       46.78      1.15 o 
  12   5   2       13.72       17.03      1.26 o 
  13   5   2       69.31       71.31      2.39 o 
  14   5   2      124.46      123.66      3.87 o 
 -13   6   2        4.68        6.14      2.21 o 
 -12   6   2        1.34        3.07      2.08 o 
 -11   6   2      271.78      265.23      2.56 o 
 -10   6   2      188.83      192.23      2.12 o 
  -9   6   2       57.57       60.98      2.19 o 
  -8   6   2       64.61       65.40      1.20 o 
  -7   6   2       13.00       15.84      0.71 o 
  -6   6   2      142.53      145.22      2.00 o 
  -5   6   2      173.21      170.98      2.05 o 
  -4   6   2       63.88       66.10      0.78 o 
  -3   6   2      179.56      165.14      0.93 o 
  -2   6   2      642.84      564.46      3.99 o 
  -1   6   2        4.72        6.72      0.33 o 
   0   6   2      174.97      185.87      1.16 o 
   1   6   2       22.62       24.60      0.53 o 
   2   6   2      121.15      111.62      0.89 o 
   3   6   2      120.30      110.89      1.18 o 
   4   6   2       22.31       22.16      0.56 o 
   5   6   2        9.00       11.54      0.56 o 
   6   6   2       17.40       19.88      0.70 o 
   7   6   2      109.88      115.79      1.34 o 
   8   6   2       67.79       66.73      1.48 o 
   9   6   2       60.03       59.10      1.16 o 
  10   6   2       16.20       16.47      0.94 o 
  11   6   2       51.69       51.51      1.85 o 
  12   6   2        2.85        5.03      2.24 o 
  13   6   2       22.22       22.81      2.92 o 
 -12   7   2        6.91        6.16      1.86 o 
 -11   7   2      105.36      106.92      3.58 o 
 -10   7   2       38.39       43.76      1.49 o 
  -9   7   2        8.96       10.42      0.96 o 
  -8   7   2       33.71       33.81      1.07 o 
  -7   7   2       42.34       43.13      1.09 o 
  -6   7   2      205.27      204.95      2.22 o 
  -5   7   2       53.26       57.61      0.94 o 
  -4   7   2       35.48       35.13      0.71 o 
  -3   7   2       27.51       28.05      0.56 o 
  -2   7   2      134.35      126.81      1.07 o 
  -1   7   2       41.01       43.68      0.56 o 
   0   7   2        9.07        9.18      0.40 o 
   1   7   2      341.44      327.76      1.55 o 
   2   7   2      230.58      212.55      1.90 o 
   3   7   2      214.42      205.38      1.77 o 
   4   7   2      217.74      203.70      2.54 o 
   5   7   2       54.38       56.51      1.68 o 
   6   7   2        3.03        4.61      0.73 o 
   7   7   2      210.66      212.29      3.50 o 
   8   7   2       23.18       25.66      1.13 o 
   9   7   2       25.26       24.75      1.01 o 
  10   7   2      203.60      195.09      3.48 o 
  11   7   2      270.33      254.41      5.08 o 
  12   7   2       26.86       26.55      2.67 o 
 -11   8   2       16.29       17.80      2.39 o 
 -10   8   2       29.39       30.62      2.09 o 
  -9   8   2        3.93        5.08      1.41 o 
  -8   8   2        2.09        2.62      0.94 o 
  -7   8   2      110.25      113.89      1.61 o 
  -6   8   2       15.33       15.16      0.86 o 
  -5   8   2      195.66      188.25      1.80 o 
  -4   8   2       67.01       68.63      1.15 o 
  -3   8   2       98.70       95.10      1.03 o 
  -2   8   2      451.47      413.44      3.41 o 
  -1   8   2      138.69      135.27      1.64 o 
   0   8   2       50.22       49.24      0.75 o 
   1   8   2       26.36       24.47      0.63 o 
   2   8   2        8.23        9.20      0.57 o 
   3   8   2        2.60        3.38      0.70 o 
   4   8   2       48.39       44.55      1.43 o 
   5   8   2       41.49       43.93      1.00 o 
   6   8   2       31.45       32.14      1.00 o 
   7   8   2       61.02       63.88      1.45 o 
   8   8   2        3.98        4.99      0.91 o 
   9   8   2       67.00       71.75      3.11 o 
  10   8   2       12.05       14.08      2.13 o 
  11   8   2       59.58       59.23      3.18 o 
 -10   9   2       12.19       13.70      2.06 o 
  -9   9   2       50.45       46.23      2.35 o 
  -8   9   2       85.36       84.14      4.12 o 
  -7   9   2        0.04        1.41      1.49 o 
  -6   9   2       24.57       26.28      1.19 o 
  -5   9   2       25.30       26.78      1.09 o 
  -4   9   2       37.75       39.24      1.36 o 
  -3   9   2       32.26       33.67      0.94 o 
  -2   9   2       25.51       26.71      0.79 o 
  -1   9   2       71.14       70.23      1.18 o 
   0   9   2       10.26       10.84      0.68 o 
   1   9   2       17.32       19.38      0.80 o 
   2   9   2       84.78       80.16      2.13 o 
   3   9   2       67.25       70.32      1.31 o 
   4   9   2       20.13       20.04      1.14 o 
   5   9   2        6.09        7.29      0.90 o 
   6   9   2       26.53       26.30      1.12 o 
   7   9   2       11.54       12.82      1.33 o 
   8   9   2        2.39        3.12      1.51 o 
   9   9   2       15.11       15.67      2.50 o 
  -8  10   2        1.05        0.17      1.93 o 
  -7  10   2       20.58       24.80      2.07 o 
  -6  10   2       10.67       12.46      1.63 o 
  -5  10   2      367.32      353.98      8.78 o 
  -4  10   2       74.12       82.29      2.18 o 
  -3  10   2       40.10       41.32      1.76 o 
  -2  10   2       56.28       56.82      1.38 o 
  -1  10   2       47.58       44.03      1.59 o 
   0  10   2       16.76       17.95      1.14 o 
   1  10   2       69.91       67.44      2.05 o 
   2  10   2       57.63       48.97      2.21 o 
   3  10   2       64.87       61.04      2.19 o 
   4  10   2      176.56      171.52      2.82 o 
   5  10   2       69.58       66.78      2.38 o 
   6  10   2       12.46       11.61      1.59 o 
   7  10   2       11.35       10.39      1.64 o 
   8  10   2       13.84        5.89      2.46 o 
  -6  11   2        5.67        4.78      2.62 o 
  -5  11   2       28.76       32.46      2.72 o 
  -4  11   2        1.46        0.19      2.58 o 
  -3  11   2       22.37       16.93      2.08 o 
  -2  11   2       54.93       48.38      4.85 o 
  -1  11   2        6.00        5.28      1.45 o 
   0  11   2        9.25        6.81      1.36 o 
   1  11   2       34.83       30.16      3.24 o 
   2  11   2       12.79       10.55      1.52 o 
   3  11   2        6.29        4.66      1.47 o 
   4  11   2       23.91       20.02      2.10 o 
   5  11   2       72.26       74.02      3.97 o 
 -16   0   3        2.59        4.28      1.87 o 
 -15   0   3       48.66       47.24      2.24 o 
 -14   0   3      158.14      147.30      4.84 o 
 -13   0   3       19.22       22.04      1.72 o 
 -12   0   3       31.77       33.02      1.66 o 
 -11   0   3        1.16        2.35      1.22 o 
 -10   0   3       17.28       17.74      0.87 o 
  -9   0   3      623.37      524.42      3.90 o 
  -8   0   3      112.89      119.94      1.64 o 
  -7   0   3       40.07       51.19      1.65 o 
  -6   0   3        0.96        0.52      0.35 o 
  -5   0   3      220.97      263.54      2.41 o 
  -4   0   3      199.18      190.73      3.65 o 
  -3   0   3     1040.83     1098.01     10.30 o 
  -2   0   3      276.92      298.24      5.86 o 
  -1   0   3     4398.49     4501.32     23.24 o 
   0   0   3       30.78       38.40      1.14 o 
   1   0   3      189.39      215.13      1.27 o 
   2   0   3     1486.58     1568.99     16.16 o 
   3   0   3      184.05      197.28      2.26 o 
   4   0   3       31.60       36.33      0.53 o 
   5   0   3        0.03        0.45      0.34 o 
   6   0   3       93.88      102.62      0.97 o 
   7   0   3     2815.09     2616.12     11.45 o 
   8   0   3        0.04        0.88      0.61 o 
   9   0   3      111.68      103.38      1.69 o 
  10   0   3       16.64       18.18      1.07 o 
  11   0   3      132.65      130.05      2.00 o 
  12   0   3      257.49      251.04      2.59 o 
  13   0   3       40.42       42.10      1.39 o 
  14   0   3      432.92      419.99      8.93 o 
  15   0   3       96.20       90.10      3.24 o 
 -15   1   3        6.61        7.13      1.48 o 
 -14   1   3       15.43       18.19      1.49 o 
 -13   1   3       40.17       40.09      1.23 o 
 -12   1   3       16.82       16.99      1.06 o 
 -11   1   3      122.44      125.97      1.46 o 
 -10   1   3       42.13       34.73      0.96 o 
  -9   1   3       71.61       74.13      0.93 o 
  -8   1   3      170.72      151.84      1.12 o 
  -7   1   3      942.94      946.51      5.27 o 
  -6   1   3      205.59      223.25      1.73 o 
  -5   1   3     1047.02     1139.10      8.20 o 
  -4   1   3       60.33       67.33      0.93 o 
  -3   1   3     1296.70     1316.10      9.75 o 
  -2   1   3     1043.97     1027.91      8.37 o 
  -1   1   3     4480.40     4377.00     61.99 o 
   0   1   3     5332.88     5427.93     66.73 o 
   1   1   3       67.27       77.68      0.73 o 
   2   1   3      555.54      567.66      3.60 o 
   3   1   3       30.41       47.35      0.69 o 
   4   1   3      134.43      146.26      1.14 o 
   5   1   3      135.92      137.26      2.47 o 
   6   1   3       70.97       70.98      0.60 o 
   7   1   3      800.98      794.75      4.73 o 
   8   1   3      759.78      707.19      4.92 o 
   9   1   3      115.24      111.24      1.07 o 
  10   1   3       81.48       77.01      1.02 o 
  11   1   3       68.11       70.36      1.07 o 
  12   1   3      137.11      137.48      1.46 o 
  13   1   3       43.73       46.07      1.07 o 
  14   1   3        1.98        3.06      1.44 o 
  15   1   3       26.78       30.92      2.14 o 
 -15   2   3       69.99       70.52      2.45 o 
 -14   2   3      243.16      230.17      3.27 o 
 -13   2   3      177.80      171.55      2.02 o 
 -12   2   3       42.36       42.83      1.11 o 
 -11   2   3       89.85       97.18      1.71 o 
 -10   2   3      142.09      140.57      1.38 o 
  -9   2   3      157.55      121.61      1.59 o 
  -8   2   3      603.02      570.36      4.53 o 
  -7   2   3      423.55      404.56      2.78 o 
  -6   2   3      124.79      141.05      1.52 o 
  -5   2   3      653.90      686.56      2.87 o 
  -4   2   3      414.46      437.83      2.65 o 
  -3   2   3     1933.18     1942.84     34.12 o 
  -2   2   3      299.83      338.78      2.90 o 
  -1   2   3     1831.06     1831.86     11.16 o 
   0   2   3      819.54      796.06      6.71 o 
   1   2   3      415.86      434.43      1.77 o 
   2   2   3      718.60      744.05      4.51 o 
   3   2   3      656.16      675.71      5.28 o 
   4   2   3      548.52      501.26      2.74 o 
   5   2   3      602.42      610.12      3.16 o 
   6   2   3      991.98      972.35      5.60 o 
   7   2   3     1455.03     1351.80      9.23 o 
   8   2   3      100.45       98.60      1.03 o 
   9   2   3       48.37       50.23      0.79 o 
  10   2   3      143.44      139.97      1.35 o 
  11   2   3        5.81        6.17      0.71 o 
  12   2   3       27.22       29.67      0.94 o 
  13   2   3       14.31       16.32      1.11 o 
  14   2   3       29.56       28.96      2.09 o 
  15   2   3       69.90       68.90      4.41 o 
 -15   3   3        2.51        2.29      1.60 o 
 -14   3   3        1.83        3.60      1.57 o 
 -13   3   3       34.16       33.79      1.24 o 
 -12   3   3        6.19        6.18      0.84 o 
 -11   3   3       54.45       59.57      1.14 o 
 -10   3   3       81.40       90.83      1.13 o 
  -9   3   3      323.17      312.71      1.83 o 
  -8   3   3       68.46       69.32      0.73 o 
  -7   3   3       51.46       52.73      0.70 o 
  -6   3   3      556.01      554.88      2.88 o 
  -5   3   3      441.68      469.20      3.33 o 
  -4   3   3      107.26      129.30      1.44 o 
  -3   3   3      687.83      722.45      3.70 o 
  -2   3   3      397.25      421.76      2.48 o 
  -1   3   3     1527.55     1483.92      6.60 o 
   0   3   3      124.11      128.94      1.49 o 
   1   3   3      453.16      477.98      3.16 o 
   2   3   3     1431.43     1394.03      4.30 o 
   3   3   3      846.74      807.75      4.95 o 
   4   3   3       48.06       56.21      0.52 o 
   5   3   3      118.00      124.53      0.72 o 
   6   3   3      164.28      158.77      1.00 o 
   7   3   3      451.07      439.73      2.47 o 
   8   3   3      427.57      400.14      2.28 o 
   9   3   3      129.82      124.93      1.13 o 
  10   3   3        3.64        4.94      0.65 o 
  11   3   3       33.66       32.69      0.96 o 
  12   3   3      131.33      129.60      1.66 o 
  13   3   3       24.73       27.64      1.60 o 
  14   3   3       20.22       20.87      1.62 o 
 -15   4   3       27.86       26.12      1.79 o 
 -14   4   3       21.67       22.76      1.65 o 
 -13   4   3       20.37       20.21      1.36 o 
 -12   4   3       49.81       51.18      1.22 o 
 -11   4   3       14.31       17.93      0.90 o 
 -10   4   3      155.34      155.50      1.46 o 
  -9   4   3       25.75       26.25      0.74 o 
  -8   4   3       46.34       45.27      0.71 o 
  -7   4   3      158.81      160.59      1.54 o 
  -6   4   3      118.60      117.58      1.16 o 
  -5   4   3       94.12       93.14      0.67 o 
  -4   4   3      208.06      207.69      1.65 o 
  -3   4   3       42.37       44.68      0.43 o 
  -2   4   3       37.55       40.12      0.45 o 
  -1   4   3      116.31      107.69      0.83 o 
   0   4   3      191.53      193.30      1.07 o 
   1   4   3      121.07      124.70      0.86 o 
   2   4   3      564.32      551.09      3.34 o 
   3   4   3       91.96       96.14      1.01 o 
   4   4   3      294.00      307.30      1.72 o 
   5   4   3      711.83      683.52      3.10 o 
   6   4   3       25.98       29.58      0.58 o 
   7   4   3       48.92       48.26      0.71 o 
   8   4   3      169.59      153.96      1.74 o 
   9   4   3       16.60       17.41      0.65 o 
  10   4   3        5.68        6.43      0.67 o 
  11   4   3        1.72        2.95      0.81 o 
  12   4   3       97.23       94.63      1.77 o 
  13   4   3       59.36       62.53      2.10 o 
  14   4   3      100.82       94.56      2.37 o 
 -14   5   3       31.89       31.43      1.91 o 
 -13   5   3       22.40       26.20      1.77 o 
 -12   5   3       72.33       72.69      1.55 o 
 -11   5   3      741.66      725.95      3.26 o 
 -10   5   3       35.41       37.51      0.91 o 
  -9   5   3      294.45      295.09      1.95 o 
  -8   5   3      270.58      247.13      1.70 o 
  -7   5   3       70.09       61.42      0.82 o 
  -6   5   3        2.53        1.65      0.46 o 
  -5   5   3       83.43       79.06      0.91 o 
  -4   5   3      360.39      340.59      2.37 o 
  -3   5   3       67.55       64.77      0.73 o 
  -2   5   3       61.12       68.48      0.66 o 
  -1   5   3      215.46      202.12      1.36 o 
   0   5   3      384.81      364.27      2.12 o 
   1   5   3      144.95      161.36      0.81 o 
   2   5   3      111.98      127.81      0.88 o 
   3   5   3      481.74      457.51      2.81 o 
   4   5   3      390.06      389.30      2.31 o 
   5   5   3      122.18      121.33      1.27 o 
   6   5   3      103.96      102.96      1.01 o 
   7   5   3        4.18        6.16      0.56 o 
   8   5   3      107.21      104.36      1.19 o 
   9   5   3       67.16       66.15      1.27 o 
  10   5   3        9.99       11.39      0.77 o 
  11   5   3       90.39       89.13      1.42 o 
  12   5   3      122.55      127.90      4.37 o 
  13   5   3       25.11       27.07      2.10 o 
 -13   6   3       29.02       34.42      2.75 o 
 -12   6   3       25.39       28.35      2.45 o 
 -11   6   3      126.32      125.03      1.89 o 
 -10   6   3       36.75       40.86      1.19 o 
  -9   6   3      209.71      201.29      2.69 o 
  -8   6   3       69.64       73.65      1.53 o 
  -7   6   3       25.90       30.29      0.91 o 
  -6   6   3      102.75      108.57      2.14 o 
  -5   6   3       18.03       20.76      0.58 o 
  -4   6   3      100.91      102.45      0.99 o 
  -3   6   3       74.03       73.40      0.66 o 
  -2   6   3      120.32      120.87      1.02 o 
  -1   6   3      227.83      216.81      1.62 o 
   0   6   3       50.42       53.30      0.62 o 
   1   6   3      487.03      453.87      2.85 o 
   2   6   3      145.39      136.49      1.21 o 
   3   6   3      220.13      201.96      1.39 o 
   4   6   3      211.06      201.49      2.04 o 
   5   6   3      209.25      205.00      1.85 o 
   6   6   3       43.34       41.11      0.86 o 
   7   6   3      109.80      108.80      1.80 o 
   8   6   3       60.41       61.73      1.16 o 
   9   6   3       43.41       45.20      1.15 o 
  10   6   3        5.05        6.43      0.89 o 
  11   6   3        7.75        8.01      1.65 o 
  12   6   3        7.22        8.51      2.20 o 
  13   6   3       10.53       12.06      2.46 o 
 -12   7   3       37.43       38.37      2.22 o 
 -11   7   3      121.15      116.90      2.97 o 
 -10   7   3      106.16      106.32      1.92 o 
  -9   7   3        0.47        1.92      0.91 o 
  -8   7   3       97.66       90.22      1.63 o 
  -7   7   3      151.00      147.39      1.65 o 
  -6   7   3       40.23       44.74      1.14 o 
  -5   7   3        2.64        3.69      0.59 o 
  -4   7   3      623.41      593.59      4.35 o 
  -3   7   3      240.99      224.27      2.45 o 
  -2   7   3        0.99        1.71      0.43 o 
  -1   7   3       30.53       26.60      0.50 o 
   0   7   3      100.56      104.87      1.06 o 
   1   7   3      181.49      187.00      1.08 o 
   2   7   3       99.21       92.99      1.12 o 
   3   7   3       73.69       70.69      1.16 o 
   4   7   3       19.42       18.38      0.68 o 
   5   7   3       11.16       11.44      0.70 o 
   6   7   3       13.83       16.52      0.82 o 
   7   7   3       33.17       35.26      1.00 o 
   8   7   3       51.36       54.11      1.80 o 
   9   7   3        6.38        6.82      0.91 o 
  10   7   3       56.38       59.21      2.10 o 
  11   7   3      137.80      136.02      5.96 o 
  12   7   3      117.52      122.68      4.37 o 
 -11   8   3      135.42      138.94      5.79 o 
 -10   8   3       66.40       58.89      3.12 o 
  -9   8   3       43.20       38.69      2.07 o 
  -8   8   3       40.39       42.86      1.33 o 
  -7   8   3        6.40        6.11      0.94 o 
  -6   8   3       15.21       15.80      0.95 o 
  -5   8   3       62.82       65.72      1.30 o 
  -4   8   3       17.27       19.14      0.82 o 
  -3   8   3      673.29      623.54      7.48 o 
  -2   8   3      265.53      246.99      1.67 o 
  -1   8   3       43.58       44.17      0.78 o 
   0   8   3       58.30       59.09      0.80 o 
   1   8   3      243.71      233.35      3.14 o 
   2   8   3       49.98       46.21      0.96 o 
   3   8   3        7.40        9.75      0.74 o 
   4   8   3       32.21       34.53      0.98 o 
   5   8   3       53.73       58.40      1.23 o 
   6   8   3        9.05       10.26      0.87 o 
   7   8   3       16.52       16.39      0.96 o 
   8   8   3        5.67        4.87      1.05 o 
   9   8   3        4.68        4.11      1.51 o 
  10   8   3       72.45       70.14      3.21 o 
  11   8   3        2.00        2.13      2.02 o 
 -10   9   3       31.23       33.36      2.26 o 
  -9   9   3       37.00       36.06      2.14 o 
  -8   9   3       47.86       46.10      2.21 o 
  -7   9   3       52.75       56.36      1.94 o 
  -6   9   3       82.68       82.36      1.60 o 
  -5   9   3       73.08       77.65      1.51 o 
  -4   9   3       65.64       65.90      1.31 o 
  -3   9   3      245.41      225.85      2.21 o 
  -2   9   3      131.88      127.29      1.74 o 
  -1   9   3       25.43       24.35      0.81 o 
   0   9   3       76.23       72.92      2.54 o 
   1   9   3       41.08       40.19      1.26 o 
   2   9   3        5.21        4.70      0.78 o 
   3   9   3       19.15       19.77      0.95 o 
   4   9   3        6.72        7.98      0.89 o 
   5   9   3        2.12        4.06      0.93 o 
   6   9   3        4.09        4.41      1.12 o 
   7   9   3        8.60        9.03      1.48 o 
   8   9   3        3.43        4.66      1.56 o 
   9   9   3       27.41       28.37      2.65 o 
  -8  10   3       10.73       12.10      1.94 o 
  -7  10   3       37.84       39.47      6.95 o 
  -6  10   3       20.70       23.13      3.09 o 
  -5  10   3       12.53       12.82      1.89 o 
  -4  10   3       91.10       96.07      2.28 o 
  -3  10   3       57.13       58.71      2.13 o 
  -2  10   3       57.43       53.72      1.54 o 
  -1  10   3       91.78       85.03      3.91 o 
   0  10   3        0.15        0.46      0.98 o 
   1  10   3       13.19       14.47      1.01 o 
   2  10   3       10.73       11.47      1.06 o 
   3  10   3       55.17       48.47      3.46 o 
   4  10   3       60.29       55.11      4.58 o 
   5  10   3       10.75        9.06      1.57 o 
   6  10   3       48.12       49.81      2.30 o 
   7  10   3      111.17      112.22      3.67 o 
  -6  11   3       30.89       32.27      6.41 o 
  -5  11   3        6.88        8.24      2.02 o 
  -4  11   3       15.15       13.30      2.04 o 
  -3  11   3       32.83       34.51      3.06 o 
  -2  11   3       19.55       17.04      2.78 o 
  -1  11   3       23.85       23.81      1.59 o 
   0  11   3       26.88       23.95      1.67 o 
   1  11   3        0.78        0.68      1.36 o 
   2  11   3       12.47        8.42      1.53 o 
   3  11   3       17.40       14.21      3.25 o 
   4  11   3       40.83       35.78      6.33 o 
   5  11   3       64.75       68.06      2.84 o 
 -16   0   4       84.98       78.01      3.17 o 
 -15   0   4       17.70       16.11      2.22 o 
 -14   0   4      487.55      455.49     26.48 o 
 -13   0   4       51.33       50.98      2.03 o 
 -12   0   4       16.69       17.56      1.46 o 
 -11   0   4      127.06      133.37      2.01 o 
 -10   0   4      247.20      226.83      2.52 o 
  -9   0   4       17.96       15.24      0.96 o 
  -8   0   4       19.86       29.20      0.82 o 
  -7   0   4       36.23       44.20      1.27 o 
  -6   0   4      127.48      124.19      1.00 o 
  -5   0   4      127.23      137.10      2.33 o 
  -4   0   4      240.78      248.99      1.80 o 
  -3   0   4     3110.97     3115.47     38.62 o 
  -2   0   4      154.13      155.85      1.11 o 
  -1   0   4      335.96      339.05      2.59 o 
   0   0   4      404.71      425.12      2.70 o 
   1   0   4      284.76      301.60      1.69 o 
   2   0   4     1212.36     1285.98      6.73 o 
   3   0   4      213.50      246.68      1.92 o 
   4   0   4      462.87      434.09      2.21 o 
   5   0   4       14.74       18.04      0.47 o 
   6   0   4      291.12      300.74      2.39 o 
   7   0   4      938.83      896.69      4.65 o 
   8   0   4      448.58      430.13      3.91 o 
   9   0   4       82.49       77.33      1.31 o 
  10   0   4        3.36        5.67      0.80 o 
  11   0   4        4.08        6.04      0.91 o 
  12   0   4       52.11       47.56      1.35 o 
  13   0   4        4.65        4.46      1.21 o 
  14   0   4      127.60      129.26      5.99 o 
  15   0   4       12.97       16.39      3.52 o 
 -15   1   4       48.27       50.08      1.94 o 
 -14   1   4      107.54      102.18      2.87 o 
 -13   1   4       58.55       54.69      1.34 o 
 -12   1   4       47.35       48.70      1.31 o 
 -11   1   4        4.28        5.93      0.84 o 
 -10   1   4       45.11       45.50      0.95 o 
  -9   1   4       80.77       68.40      1.09 o 
  -8   1   4      356.45      342.49      4.07 o 
  -7   1   4      427.66      389.26      2.02 o 
  -6   1   4       31.70       30.31      0.41 o 
  -5   1   4      234.37      268.52      1.72 o 
  -4   1   4     1529.11     1443.29      2.90 o 
  -3   1   4      104.30      117.41      1.00 o 
  -2   1   4      601.18      599.97      5.71 o 
  -1   1   4       90.66       88.37      1.13 o 
   0   1   4     7445.41     7470.03     41.86 o 
   1   1   4      736.52      779.55      3.40 o 
   2   1   4      936.22     1032.42      9.46 o 
   3   1   4      262.73      305.93      1.29 o 
   4   1   4      166.25      190.21      0.93 o 
   5   1   4       57.47       48.97      0.52 o 
   6   1   4       76.16       79.26      0.62 o 
   7   1   4      468.88      439.04      1.74 o 
   8   1   4      186.78      180.26      1.28 o 
   9   1   4      190.00      176.05      1.43 o 
  10   1   4      193.01      188.10      1.62 o 
  11   1   4      315.74      301.85      2.07 o 
  12   1   4       20.79       20.49      0.83 o 
  13   1   4       26.46       26.43      1.20 o 
  14   1   4       33.24       35.10      2.00 o 
  15   1   4       77.13       74.93      2.57 o 
 -15   2   4       13.65       14.07      1.60 o 
 -14   2   4       77.06       75.23      2.05 o 
 -13   2   4      218.51      214.80      2.46 o 
 -12   2   4       50.71       48.03      1.16 o 
 -11   2   4       28.38       30.23      0.98 o 
 -10   2   4      423.68      386.29      3.55 o 
  -9   2   4      182.81      182.93      1.36 o 
  -8   2   4      134.30      131.25      1.07 o 
  -7   2   4      841.42      850.63      3.71 o 
  -6   2   4      664.06      643.85     10.29 o 
  -5   2   4     1643.48     1623.35      7.69 o 
  -4   2   4      786.40      756.34      9.43 o 
  -3   2   4     1089.93     1027.00     23.75 o 
  -2   2   4      139.26      136.56      1.16 o 
  -1   2   4     1081.32     1114.31      6.28 o 
   0   2   4       56.01       61.50      0.47 o 
   1   2   4      399.18      416.97      2.09 o 
   2   2   4     3876.12     4050.37     45.12 o 
   3   2   4      424.88      435.95      3.68 o 
   4   2   4      294.96      339.67      2.70 o 
   5   2   4      121.29      116.28      0.81 o 
   6   2   4      138.52      143.50      0.85 o 
   7   2   4      333.13      324.20      1.87 o 
   8   2   4      172.89      174.46      1.40 o 
   9   2   4      136.41      140.85      1.22 o 
  10   2   4       14.25       16.69      0.73 o 
  11   2   4        1.21        1.85      0.72 o 
  12   2   4       13.98       14.90      0.97 o 
  13   2   4       59.16       60.88      1.94 o 
  14   2   4       34.86       35.66      2.09 o 
 -15   3   4       39.58       41.57      1.89 o 
 -14   3   4      106.33      110.17      2.53 o 
 -13   3   4      125.58      126.06      1.80 o 
 -12   3   4        9.86       10.88      0.91 o 
 -11   3   4        5.80        8.06      0.80 o 
 -10   3   4       35.96       40.18      0.83 o 
  -9   3   4      254.53      238.76      2.08 o 
  -8   3   4      157.23      151.83      1.24 o 
  -7   3   4      124.39      119.42      0.88 o 
  -6   3   4      110.69      107.96      0.93 o 
  -5   3   4      134.20      132.79      1.06 o 
  -4   3   4      326.01      317.75      2.81 o 
  -3   3   4      822.75      843.86      4.19 o 
  -2   3   4      346.36      361.28      2.78 o 
  -1   3   4      286.32      307.86      1.62 o 
   0   3   4      448.82      466.36      6.23 o 
   1   3   4       39.50       49.65      0.59 o 
   2   3   4     3784.57     3843.14     20.68 o 
   3   3   4        3.99        7.79      0.31 o 
   4   3   4      197.78      198.70      1.72 o 
   5   3   4      479.90      463.48      3.28 o 
   6   3   4      561.76      527.80      2.82 o 
   7   3   4      170.23      160.43      1.26 o 
   8   3   4      184.52      180.92      1.24 o 
   9   3   4       39.54       41.91      0.79 o 
  10   3   4       39.02       40.33      0.89 o 
  11   3   4        3.27        4.54      0.85 o 
  12   3   4       15.79       16.82      1.02 o 
  13   3   4       44.27       46.40      1.81 o 
  14   3   4       32.95       34.30      1.77 o 
 -15   4   4      154.92      153.45      3.03 o 
 -14   4   4       15.36       17.33      1.60 o 
 -13   4   4        8.03       10.13      1.14 o 
 -12   4   4       37.52       39.53      1.14 o 
 -11   4   4        2.12        2.46      0.83 o 
 -10   4   4        8.53        9.10      0.68 o 
  -9   4   4      248.54      238.66      1.67 o 
  -8   4   4      241.62      222.64      1.98 o 
  -7   4   4       80.50       74.00      1.02 o 
  -6   4   4      182.70      192.61      1.05 o 
  -5   4   4      142.84      137.51      0.86 o 
  -4   4   4      132.51      137.11      0.80 o 
  -3   4   4      323.53      317.49      1.03 o 
  -2   4   4      154.35      160.66      0.90 o 
  -1   4   4       36.43       44.79      0.40 o 
   0   4   4        1.06        2.94      0.22 o 
   1   4   4      107.10      102.03      1.02 o 
   2   4   4     1445.88     1375.08     16.39 o 
   3   4   4      646.91      641.15      3.27 o 
   4   4   4      261.92      266.74      1.83 o 
   5   4   4       94.36       98.75      0.85 o 
   6   4   4      282.14      264.05      1.90 o 
   7   4   4      277.71      257.26      1.79 o 
   8   4   4      151.66      150.38      1.22 o 
   9   4   4      194.27      186.33      1.70 o 
  10   4   4       15.22       16.02      0.78 o 
  11   4   4       47.00       44.87      1.04 o 
  12   4   4        2.34        3.31      1.11 o 
  13   4   4       67.99       65.79      2.65 o 
  14   4   4       26.03       26.47      2.00 o 
 -14   5   4        9.38        8.16      1.87 o 
 -13   5   4      143.32      150.46      4.35 o 
 -12   5   4       21.99       23.04      1.12 o 
 -11   5   4       50.29       54.35      1.18 o 
 -10   5   4        3.23        5.73      0.78 o 
  -9   5   4       46.77       44.87      0.97 o 
  -8   5   4      184.20      178.61      1.41 o 
  -7   5   4       16.86       22.48      0.64 o 
  -6   5   4      140.89      146.71      1.15 o 
  -5   5   4      159.25      152.55      1.32 o 
  -4   5   4       54.83       53.88      0.58 o 
  -3   5   4       58.07       54.34      0.51 o 
  -2   5   4      224.27      230.27      1.91 o 
  -1   5   4      187.83      185.02      1.71 o 
   0   5   4      259.50      258.40      1.67 o 
   1   5   4      494.09      491.47      3.14 o 
   2   5   4      335.85      312.60      1.46 o 
   3   5   4      949.40      872.40      7.17 o 
   4   5   4      367.24      357.26      1.92 o 
   5   5   4      146.02      147.95      1.10 o 
   6   5   4       80.18       80.09      1.18 o 
   7   5   4       89.13       89.29      1.17 o 
   8   5   4       34.17       34.47      0.84 o 
   9   5   4       51.08       53.13      1.01 o 
  10   5   4       11.45       10.99      0.82 o 
  11   5   4        2.87        3.50      1.02 o 
  12   5   4       88.52       90.20      2.38 o 
  13   5   4       23.58       21.18      1.93 o 
 -13   6   4        3.72        4.42      2.29 o 
 -12   6   4        8.04        8.67      1.71 o 
 -11   6   4      125.90      125.96      1.88 o 
 -10   6   4      121.78      124.64      2.34 o 
  -9   6   4      160.84      156.75      3.49 o 
  -8   6   4       44.77       45.39      1.34 o 
  -7   6   4       50.96       51.08      0.99 o 
  -6   6   4      258.60      235.91      2.31 o 
  -5   6   4       69.52       72.27      0.95 o 
  -4   6   4       74.97       79.54      0.79 o 
  -3   6   4      256.47      235.59      1.51 o 
  -2   6   4      148.08      152.74      0.96 o 
  -1   6   4       24.99       27.72      0.49 o 
   0   6   4      361.50      345.74      1.61 o 
   1   6   4      149.88      157.89      1.41 o 
   2   6   4     1166.91     1085.32      8.90 o 
   3   6   4       94.19       92.71      0.94 o 
   4   6   4       82.30       79.56      1.00 o 
   5   6   4      135.67      132.60      1.27 o 
   6   6   4       58.59       56.40      0.97 o 
   7   6   4        0.07        1.96      0.67 o 
   8   6   4       76.10       76.81      1.32 o 
   9   6   4        1.71        3.03      0.85 o 
  10   6   4       98.85       96.92      1.58 o 
  11   6   4       19.45       19.30      1.85 o 
  12   6   4        4.90        5.38      2.20 o 
 -12   7   4       12.01       12.16      1.88 o 
 -11   7   4       57.80       57.91      2.36 o 
 -10   7   4       71.87       73.73      1.98 o 
  -9   7   4       79.67       87.39      1.63 o 
  -8   7   4       67.91       63.42      1.28 o 
  -7   7   4      105.95      105.16      1.64 o 
  -6   7   4      117.10      114.67      1.70 o 
  -5   7   4       13.08       13.63      0.73 o 
  -4   7   4       30.62       31.03      0.80 o 
  -3   7   4        0.60        1.67      0.47 o 
  -2   7   4        0.41        0.86      0.46 o 
  -1   7   4       73.57       70.73      0.74 o 
   0   7   4      194.03      195.69      1.30 o 
   1   7   4      435.62      409.41      2.99 o 
   2   7   4       57.17       55.39      0.76 o 
   3   7   4      168.16      163.79      1.39 o 
   4   7   4      224.78      211.17      3.57 o 
   5   7   4       20.22       20.94      0.82 o 
   6   7   4       80.63       79.95      1.27 o 
   7   7   4       17.38       20.99      0.92 o 
   8   7   4       85.75       88.18      1.49 o 
   9   7   4       16.97       18.48      1.02 o 
  10   7   4       14.63       11.34      2.20 o 
  11   7   4      113.41      106.63      5.18 o 
 -11   8   4       45.83       49.79      2.44 o 
 -10   8   4        6.17        7.62      1.76 o 
  -9   8   4       51.84       53.92      2.21 o 
  -8   8   4       34.03       35.65      1.28 o 
  -7   8   4       44.33       45.03      1.28 o 
  -6   8   4      155.13      153.61      1.85 o 
  -5   8   4       53.09       55.54      1.42 o 
  -4   8   4       79.04       76.19      1.21 o 
  -3   8   4      276.32      250.06      2.44 o 
  -2   8   4       17.81       20.18      0.65 o 
  -1   8   4      124.23      121.06      1.37 o 
   0   8   4       35.20       34.35      0.67 o 
   1   8   4       55.87       55.59      0.86 o 
   2   8   4       12.48       14.50      0.69 o 
   3   8   4       10.13       10.43      0.75 o 
   4   8   4       67.28       63.14      1.26 o 
   5   8   4       85.20       86.36      1.52 o 
   6   8   4       45.70       47.80      2.30 o 
   7   8   4       60.51       63.19      1.48 o 
   8   8   4        7.66        5.65      1.30 o 
   9   8   4       27.68       26.12      2.10 o 
  10   8   4       52.41       47.04      2.31 o 
 -10   9   4       64.98       69.97      3.28 o 
  -9   9   4       24.66       26.51      2.03 o 
  -8   9   4      194.15      189.50      3.51 o 
  -7   9   4       16.19       19.93      1.54 o 
  -6   9   4       27.69       30.93      1.34 o 
  -5   9   4      199.40      199.97      3.32 o 
  -4   9   4      208.21      207.37      2.30 o 
  -3   9   4       41.52       41.16      1.15 o 
  -2   9   4       20.47       20.94      0.81 o 
  -1   9   4       26.56       26.00      0.82 o 
   0   9   4      102.88       97.91      1.47 o 
   1   9   4       22.72       23.99      0.78 o 
   2   9   4        3.26        5.54      0.82 o 
   3   9   4        4.14        4.96      0.87 o 
   4   9   4       42.98       45.92      1.32 o 
   5   9   4      120.72      117.64      2.40 o 
   6   9   4       99.34       99.86      2.08 o 
   7   9   4        0.71        0.91      1.53 o 
   8   9   4       43.21       45.42      2.29 o 
   9   9   4       52.22       47.29      2.89 o 
  -8  10   4        1.05        1.01      2.31 o 
  -7  10   4        6.16        5.70      1.94 o 
  -6  10   4       41.59       41.48      2.71 o 
  -5  10   4       24.16       19.30      2.47 o 
  -4  10   4       49.86       50.09      1.71 o 
  -3  10   4      191.26      192.37      3.75 o 
  -2  10   4       30.71       30.52      1.17 o 
  -1  10   4        5.17        6.58      0.94 o 
   0  10   4       17.25       18.04      1.02 o 
   1  10   4       34.50       31.70      2.71 o 
   2  10   4       28.43       27.90      2.11 o 
   3  10   4        3.78        3.16      1.22 o 
   4  10   4       23.19       30.53      2.00 o 
   5  10   4        0.17        1.64      1.79 o 
   6  10   4       51.53       43.88      8.58 o 
   7  10   4       20.57       21.59      2.03 o 
  -5  11   4        2.46        3.26      2.00 o 
  -4  11   4       58.18       59.95      4.22 o 
  -3  11   4        3.76        5.77      1.87 o 
  -2  11   4       61.11       50.07      6.42 o 
  -1  11   4       17.42       15.36      1.75 o 
   0  11   4        2.56        2.87      1.36 o 
   1  11   4       78.22       66.52      6.74 o 
   2  11   4       21.87       18.41      2.96 o 
   3  11   4       11.06       11.35      2.48 o 
   4  11   4       21.60       19.72      4.19 o 
 -16   0   5      160.41      138.21      5.29 o 
 -15   0   5       65.85       67.34      4.06 o 
 -14   0   5       26.98       30.68      3.68 o 
 -13   0   5      121.73      116.49      2.65 o 
 -12   0   5       43.64       46.94      1.80 o 
 -11   0   5       88.01       89.61      1.79 o 
 -10   0   5       87.90       77.04      2.16 o 
  -9   0   5      104.97       98.64      1.69 o 
  -8   0   5       88.77       81.45      1.21 o 
  -7   0   5        0.55        0.93      0.38 o 
  -6   0   5      111.30       92.29      1.37 o 
  -5   0   5       40.76       41.26      0.73 o 
  -4   0   5      251.89      255.93      1.51 o 
  -3   0   5       70.13       58.48      1.43 o 
  -2   0   5     1107.71     1140.47      7.11 o 
  -1   0   5     1888.56     1922.53     14.21 o 
   0   0   5     4214.85     4052.47     21.12 o 
   1   0   5      676.01      650.36      3.40 o 
   2   0   5       50.82       36.97      0.66 o 
   3   0   5     6181.17     6351.09     68.52 o 
   4   0   5       16.27       15.59      0.58 o 
   5   0   5       28.42       29.40      0.61 o 
   6   0   5       98.55       99.78      1.27 o 
   7   0   5      100.01       98.27      1.10 o 
   8   0   5       66.43       64.61      1.08 o 
   9   0   5      161.96      156.05      1.63 o 
  10   0   5      603.56      558.93      4.19 o 
  11   0   5        8.56        8.88      1.05 o 
  12   0   5       71.26       70.02      2.43 o 
  13   0   5        0.07        0.38      2.25 o 
  14   0   5      212.74      200.12     22.70 o 
 -15   1   5       33.60       33.70      1.75 o 
 -14   1   5      278.13      255.91      3.58 o 
 -13   1   5       92.46       89.04      1.68 o 
 -12   1   5       13.61       14.12      0.86 o 
 -11   1   5      139.04      145.78      1.69 o 
 -10   1   5       12.38       16.13      0.69 o 
  -9   1   5      207.73      182.29      1.68 o 
  -8   1   5       74.14       84.24      0.80 o 
  -7   1   5      179.34      183.72      1.20 o 
  -6   1   5      177.73      195.96      1.33 o 
  -5   1   5      246.02      233.26      3.79 o 
  -4   1   5      586.73      573.49      2.13 o 
  -3   1   5       58.74       74.64      0.96 o 
  -2   1   5       93.49       95.62      0.98 o 
  -1   1   5      307.93      321.71      2.86 o 
   0   1   5     1191.51     1232.83     10.00 o 
   1   1   5      729.58      770.38      4.70 o 
   2   1   5      775.91      789.80      4.41 o 
   3   1   5      599.73      648.87      5.12 o 
   4   1   5      103.08      106.81      0.87 o 
   5   1   5      187.23      198.86      1.01 o 
   6   1   5       12.03       14.55      0.40 o 
   7   1   5      395.44      377.89      1.56 o 
   8   1   5      219.31      211.19      1.37 o 
   9   1   5      433.01      410.80      1.96 o 
  10   1   5      309.51      300.54      1.94 o 
  11   1   5        2.49        2.92      0.71 o 
  12   1   5       65.92       63.61      1.39 o 
  13   1   5       44.67       44.57      2.01 o 
  14   1   5       75.16       74.13      2.44 o 
 -15   2   5      120.40      115.34      2.70 o 
 -14   2   5      157.46      154.27      3.05 o 
 -13   2   5      246.18      235.29      2.31 o 
 -12   2   5       30.61       31.72      1.08 o 
 -11   2   5       20.92       22.21      0.93 o 
 -10   2   5       49.61       48.74      0.95 o 
  -9   2   5       16.84       19.52      0.56 o 
  -8   2   5      410.40      367.28      2.19 o 
  -7   2   5      485.94      448.17      6.68 o 
  -6   2   5      104.02      106.04      0.92 o 
  -5   2   5      647.16      671.19      2.21 o 
  -4   2   5     1702.87     1735.20     15.26 o 
  -3   2   5      292.64      317.43      1.49 o 
  -2   2   5      536.71      558.88      3.62 o 
  -1   2   5      673.85      669.08      3.99 o 
   0   2   5      979.87      949.00      8.51 o 
   1   2   5     1560.84     1671.92     23.56 o 
   2   2   5     3940.52     4033.17     50.27 o 
   3   2   5      238.16      258.44      2.63 o 
   4   2   5       18.90       27.21      0.43 o 
   5   2   5      497.62      496.01      1.88 o 
   6   2   5        4.50        6.31      0.38 o 
   7   2   5      108.46      114.55      0.89 o 
   8   2   5      186.82      183.86      1.30 o 
   9   2   5       22.70       23.06      0.67 o 
  10   2   5      146.78      144.95      1.54 o 
  11   2   5       28.57       30.58      1.02 o 
  12   2   5       22.92       24.71      1.06 o 
  13   2   5        7.19        6.36      1.60 o 
  14   2   5       66.74       62.98      2.39 o 
 -15   3   5        4.09        5.08      1.57 o 
 -14   3   5       22.74       26.51      1.68 o 
 -13   3   5      225.56      222.72      2.10 o 
 -12   3   5      103.69      102.88      1.48 o 
 -11   3   5       64.11       64.57      1.18 o 
 -10   3   5        2.03        3.43      0.66 o 
  -9   3   5      584.47      550.69      2.97 o 
  -8   3   5       39.50       34.82      0.71 o 
  -7   3   5      176.10      171.10      1.14 o 
  -6   3   5      103.96       98.58      0.75 o 
  -5   3   5      178.55      170.82      1.24 o 
  -4   3   5       59.32       54.30      0.62 o 
  -3   3   5      221.28      214.76      0.87 o 
  -2   3   5        1.88        3.28      0.24 o 
  -1   3   5      262.12      286.67      2.48 o 
   0   3   5      235.51      247.95      1.35 o 
   1   3   5      410.29      415.52      3.81 o 
   2   3   5       37.36       41.90      0.55 o 
   3   3   5      653.77      673.58      3.63 o 
   4   3   5      477.19      457.49      1.80 o 
   5   3   5      210.54      218.34      1.36 o 
   6   3   5      238.25      228.90      1.98 o 
   7   3   5      389.40      358.14      2.28 o 
   8   3   5      114.45      109.57      1.09 o 
   9   3   5      102.61      102.19      1.22 o 
  10   3   5       15.08       14.81      0.80 o 
  11   3   5       65.08       66.07      1.27 o 
  12   3   5       27.39       28.45      1.12 o 
  13   3   5        3.11        4.43      1.69 o 
  14   3   5        0.59        1.34      1.58 o 
 -15   4   5       13.12       14.60      1.67 o 
 -14   4   5      123.57      120.32      2.94 o 
 -13   4   5      146.96      147.01      3.20 o 
 -12   4   5       99.47       98.84      1.49 o 
 -11   4   5       32.78       35.58      0.97 o 
 -10   4   5       45.68       52.30      0.95 o 
  -9   4   5        3.88        4.58      0.58 o 
  -8   4   5       40.55       42.18      0.73 o 
  -7   4   5       47.11       42.64      0.66 o 
  -6   4   5       34.93       40.96      0.61 o 
  -5   4   5      111.37      103.36      0.73 o 
  -4   4   5       89.76       98.37      0.69 o 
  -3   4   5        9.84       10.06      0.31 o 
  -2   4   5       60.00       62.62      0.47 o 
  -1   4   5      675.85      667.62      4.67 o 
   0   4   5       40.15       42.41      0.52 o 
   1   4   5      929.40      904.46      5.83 o 
   2   4   5      930.97      913.39      5.67 o 
   3   4   5      112.27      114.64      1.13 o 
   4   4   5      241.91      232.79      1.73 o 
   5   4   5        9.96       11.49      0.45 o 
   6   4   5      223.99      211.35      1.42 o 
   7   4   5       43.18       44.32      0.73 o 
   8   4   5        6.34        8.45      0.59 o 
   9   4   5      119.03      116.87      1.19 o 
  10   4   5        3.27        3.47      0.74 o 
  11   4   5        3.86        4.68      0.86 o 
  12   4   5       56.76       56.51      1.96 o 
  13   4   5       58.08       56.16      1.84 o 
 -14   5   5       51.71       54.01      2.36 o 
 -13   5   5        4.39        6.81      1.70 o 
 -12   5   5        5.96        6.80      1.12 o 
 -11   5   5       22.37       23.06      0.97 o 
 -10   5   5       38.04       43.52      1.17 o 
  -9   5   5      168.84      159.82      1.58 o 
  -8   5   5      325.00      301.09      3.56 o 
  -7   5   5       82.30       77.08      1.29 o 
  -6   5   5      250.17      243.86      2.04 o 
  -5   5   5      188.96      164.56      1.35 o 
  -4   5   5        7.88        9.41      0.40 o 
  -3   5   5        0.41        1.28      0.31 o 
  -2   5   5      511.60      493.76      2.16 o 
  -1   5   5      106.86      100.61      1.03 o 
   0   5   5      385.98      383.88      3.01 o 
   1   5   5      124.24      126.35      0.80 o 
   2   5   5      619.02      588.56      2.44 o 
   3   5   5      551.92      539.04      2.41 o 
   4   5   5       24.54       24.92      0.68 o 
   5   5   5      228.40      219.20      2.18 o 
   6   5   5      211.34      197.71      1.52 o 
   7   5   5      141.33      136.40      1.29 o 
   8   5   5       58.80       57.79      1.00 o 
   9   5   5       47.25       48.40      1.01 o 
  10   5   5       45.63       47.50      1.14 o 
  11   5   5       72.90       73.43      1.55 o 
  12   5   5       46.65       46.69      2.30 o 
  13   5   5       90.39       85.97      2.86 o 
 -13   6   5       30.34       36.07      2.87 o 
 -12   6   5        1.50        1.32      1.70 o 
 -11   6   5       51.42       54.65      1.68 o 
 -10   6   5        0.44        0.97      0.95 o 
  -9   6   5      101.45       94.60      1.44 o 
  -8   6   5       30.55       34.90      1.00 o 
  -7   6   5      108.40      110.17      1.37 o 
  -6   6   5      278.73      262.73      2.82 o 
  -5   6   5      114.04      101.70      1.07 o 
  -4   6   5       43.30       44.33      0.73 o 
  -3   6   5      126.14      116.46      1.44 o 
  -2   6   5      253.26      238.83      2.36 o 
  -1   6   5      480.12      460.16      2.44 o 
   0   6   5      192.54      189.56      1.03 o 
   1   6   5      145.07      141.00      1.15 o 
   2   6   5       32.84       34.04      0.61 o 
   3   6   5      174.63      160.27      1.33 o 
   4   6   5       86.23       85.67      1.05 o 
   5   6   5       33.39       36.38      1.09 o 
   6   6   5        6.51        6.55      0.70 o 
   7   6   5       38.40       40.04      1.05 o 
   8   6   5       98.35      105.33      1.51 o 
   9   6   5       73.63       74.70      1.52 o 
  10   6   5       33.45       33.64      1.38 o 
  11   6   5       79.86       79.16      2.59 o 
  12   6   5       37.67       38.33      2.60 o 
 -12   7   5       17.33       18.50      1.94 o 
 -11   7   5      166.08      161.81      3.33 o 
 -10   7   5        7.12        6.65      1.17 o 
  -9   7   5       35.36       35.07      1.14 o 
  -8   7   5      255.15      247.30      2.15 o 
  -7   7   5      124.39      125.94      1.56 o 
  -6   7   5       35.41       34.33      1.00 o 
  -5   7   5        8.21        8.37      0.71 o 
  -4   7   5      231.28      218.13      2.19 o 
  -3   7   5      140.27      130.97      2.73 o 
  -2   7   5       92.38       89.77      1.60 o 
  -1   7   5       42.52       46.62      0.69 o 
   0   7   5        6.23        7.63      0.49 o 
   1   7   5      190.67      189.50      1.17 o 
   2   7   5       36.64       41.29      0.71 o 
   3   7   5      138.98      136.55      1.32 o 
   4   7   5       36.61       39.52      0.95 o 
   5   7   5       63.44       61.95      1.14 o 
   6   7   5        1.32        1.83      0.78 o 
   7   7   5       22.65       25.99      1.13 o 
   8   7   5        8.91       12.74      1.08 o 
   9   7   5      103.52      103.78      3.03 o 
  10   7   5       75.62       73.52      3.14 o 
  11   7   5       44.69       46.90      2.33 o 
 -11   8   5       22.76       23.30      2.07 o 
 -10   8   5       47.86       52.34      2.33 o 
  -9   8   5       42.65       41.52      2.07 o 
  -8   8   5      102.75      101.17      1.73 o 
  -7   8   5       36.49       37.20      1.22 o 
  -6   8   5      142.72      140.54      1.67 o 
  -5   8   5       61.44       62.44      1.30 o 
  -4   8   5        6.35        6.65      0.78 o 
  -3   8   5      356.59      326.88      4.77 o 
  -2   8   5       54.78       57.09      1.07 o 
  -1   8   5       43.69       46.11      0.83 o 
   0   8   5       64.48       63.36      0.88 o 
   1   8   5       32.30       31.43      0.73 o 
   2   8   5      114.32      111.38      1.59 o 
   3   8   5       89.65       87.45      2.69 o 
   4   8   5        2.20        3.80      0.79 o 
   5   8   5      245.46      237.14      2.31 o 
   6   8   5       18.24       21.23      1.08 o 
   7   8   5       50.11       49.50      1.41 o 
   8   8   5       61.35       61.34      2.36 o 
   9   8   5       55.42       51.83      2.30 o 
  10   8   5       16.03       14.92      1.95 o 
 -10   9   5       67.68       68.04      3.72 o 
  -9   9   5       49.58       48.87      2.32 o 
  -8   9   5       38.55       40.83      2.70 o 
  -7   9   5       81.32       79.84      2.50 o 
  -6   9   5      107.37      108.32      2.69 o 
  -5   9   5      110.71      115.05      2.54 o 
  -4   9   5       78.74       79.38      2.11 o 
  -3   9   5      133.78      125.83      2.78 o 
  -2   9   5       61.90       56.04      2.56 o 
  -1   9   5        0.27        0.93      0.74 o 
   0   9   5        5.75        7.20      0.70 o 
   1   9   5       36.01       42.30      1.12 o 
   2   9   5       20.60       21.10      0.83 o 
   3   9   5        6.63        6.80      0.94 o 
   4   9   5      124.64      124.60      2.18 o 
   5   9   5       44.40       46.10      1.64 o 
   6   9   5        1.87        4.20      1.52 o 
   7   9   5       12.41       10.78      2.17 o 
   8   9   5        2.81        1.53      1.87 o 
   9   9   5       60.84       56.76      2.55 o 
  -8  10   5        4.51        3.95      2.27 o 
  -7  10   5       23.13       26.26      2.48 o 
  -6  10   5      117.07      126.16      4.43 o 
  -5  10   5        3.91        7.57      1.81 o 
  -4  10   5       32.96       33.96      2.46 o 
  -3  10   5        6.66        7.69      1.46 o 
  -2  10   5       47.57       46.43      1.46 o 
  -1  10   5        5.54        5.43      1.02 o 
   0  10   5       51.61       47.32      3.38 o 
   1  10   5       37.36       37.48      3.02 o 
   2  10   5       50.54       49.26      4.96 o 
   3  10   5       72.00       79.19      3.13 o 
   4  10   5       53.92       52.24      6.95 o 
   5  10   5      136.74      142.85      3.25 o 
   6  10   5       36.13       39.57      2.34 o 
   7  10   5        1.15        2.07      1.73 o 
  -5  11   5       20.37       25.42      2.62 o 
  -4  11   5       45.87       51.32      3.09 o 
  -3  11   5       56.15       58.79      2.98 o 
  -2  11   5       10.25       10.80      1.60 o 
  -1  11   5        4.46        4.70      1.23 o 
   0  11   5       10.25        7.13      1.40 o 
   1  11   5        0.94        1.51      1.64 o 
   2  11   5       38.11       39.93      3.70 o 
   3  11   5       25.45       20.47      5.37 o 
   4  11   5       12.11       10.77      1.76 o 
 -15   0   6       32.71       30.03      3.34 o 
 -14   0   6       98.95      103.26      4.31 o 
 -13   0   6       28.94       29.73      1.80 o 
 -12   0   6        0.72        2.37      1.13 o 
 -11   0   6      390.46      375.20      4.34 o 
 -10   0   6       19.83       23.33      1.06 o 
  -9   0   6       92.02       93.53      2.76 o 
  -8   0   6     1018.00      931.23      3.60 o 
  -7   0   6       12.61       17.62      0.54 o 
  -6   0   6       27.98       22.51      0.87 o 
  -5   0   6      650.22      676.80      5.55 o 
  -4   0   6     1338.23     1309.20      6.90 o 
  -3   0   6      327.66      321.36      6.02 o 
  -2   0   6     3259.11     3235.04     27.51 o 
  -1   0   6      500.45      533.43      5.00 o 
   0   0   6        1.29        3.47      0.36 o 
   1   0   6      487.45      485.67      2.07 o 
   2   0   6       39.18       53.31      0.90 o 
   3   0   6       13.04        9.56      0.48 o 
   4   0   6       13.62       14.78      0.65 o 
   5   0   6        1.31        2.76      0.49 o 
   6   0   6      922.45      908.88      7.05 o 
   7   0   6       38.44       38.91      0.85 o 
   8   0   6        1.46        1.71      0.74 o 
   9   0   6      181.39      177.87      1.95 o 
  10   0   6       86.95       86.86      1.59 o 
  11   0   6       54.36       55.41      1.67 o 
  12   0   6      109.88      109.09      2.62 o 
  13   0   6       78.46       75.24      5.01 o 
  14   0   6       54.48       56.35      3.92 o 
 -15   1   6       55.38       55.90      2.28 o 
 -14   1   6      224.70      212.71      4.33 o 
 -13   1   6        7.53        8.22      1.12 o 
 -12   1   6      213.32      209.48      2.11 o 
 -11   1   6      173.43      169.96      1.71 o 
 -10   1   6       35.25       36.53      0.85 o 
  -9   1   6      132.54      122.01      1.32 o 
  -8   1   6      511.70      495.73      3.51 o 
  -7   1   6      166.92      153.85      0.94 o 
  -6   1   6       79.41       77.15      0.93 o 
  -5   1   6      123.06      142.25      1.10 o 
  -4   1   6        1.17        1.55      0.28 o 
  -3   1   6       63.68       57.25      0.59 o 
  -2   1   6       28.39       34.05      0.47 o 
  -1   1   6     2156.18     2182.13     20.42 o 
   0   1   6      283.70      286.33      1.24 o 
   1   1   6     1670.84     1720.82      9.57 o 
   2   1   6      177.35      216.08      1.97 o 
   3   1   6      213.48      203.09      1.71 o 
   4   1   6      168.43      193.55      1.79 o 
   5   1   6      240.05      234.60      1.78 o 
   6   1   6        2.03        2.18      0.37 o 
   7   1   6       14.31       15.17      0.48 o 
   8   1   6      116.99      116.97      1.14 o 
   9   1   6      104.25      108.01      1.13 o 
  10   1   6       72.52       74.64      1.15 o 
  11   1   6        4.19        4.95      0.80 o 
  12   1   6      107.38      100.56      2.33 o 
  13   1   6       23.07       24.49      1.81 o 
  14   1   6       41.06       39.64      3.21 o 
 -15   2   6       46.02       46.67      1.92 o 
 -14   2   6       98.04      100.39      2.40 o 
 -13   2   6       11.33       12.09      1.03 o 
 -12   2   6       21.88       23.28      1.02 o 
 -11   2   6       17.35       18.19      0.91 o 
 -10   2   6       13.55       16.69      0.70 o 
  -9   2   6       21.57       23.31      0.59 o 
  -8   2   6       43.88       50.44      0.73 o 
  -7   2   6      341.56      329.93      1.64 o 
  -6   2   6       60.05       60.91      0.57 o 
  -5   2   6       41.71       43.52      0.41 o 
  -4   2   6      361.88      379.07      2.43 o 
  -3   2   6      151.65      147.77      1.90 o 
  -2   2   6      926.51      934.49      4.88 o 
  -1   2   6      165.40      168.86      1.09 o 
   0   2   6     3159.76     3329.93     14.05 o 
   1   2   6      100.29      108.01      1.12 o 
   2   2   6      180.26      177.17      1.48 o 
   3   2   6      153.26      155.83      0.88 o 
   4   2   6       84.52       83.21      0.75 o 
   5   2   6       46.86       55.61      0.58 o 
   6   2   6      557.73      529.16      3.25 o 
   7   2   6        8.34       10.31      0.50 o 
   8   2   6       19.74       21.36      0.66 o 
   9   2   6      317.44      307.70      3.15 o 
  10   2   6       24.17       25.73      0.93 o 
  11   2   6       17.02       16.90      1.01 o 
  12   2   6       11.99       11.54      1.11 o 
  13   2   6       18.83       19.14      1.79 o 
  14   2   6      117.39      116.66      5.96 o 
 -15   3   6       47.00       46.39      1.97 o 
 -14   3   6      437.70      425.59      4.31 o 
 -13   3   6       73.58       74.14      1.42 o 
 -12   3   6        8.22        7.21      0.90 o 
 -11   3   6       28.38       29.62      0.97 o 
 -10   3   6       81.15       80.01      1.03 o 
  -9   3   6       38.43       43.26      0.75 o 
  -8   3   6       91.43       81.43      0.92 o 
  -7   3   6       48.78       53.12      0.77 o 
  -6   3   6      128.01      131.79      0.95 o 
  -5   3   6      228.01      234.08      1.57 o 
  -4   3   6      525.64      522.52      3.30 o 
  -3   3   6      471.23      408.33     11.24 o 
  -2   3   6      592.86      604.64      4.14 o 
  -1   3   6      118.76      110.91      1.22 o 
   0   3   6      531.18      548.51      2.15 o 
   1   3   6      364.19      386.80      2.12 o 
   2   3   6      250.53      262.52      1.98 o 
   3   3   6      159.03      158.95      2.10 o 
   4   3   6      121.89      112.42      0.87 o 
   5   3   6       45.31       48.38      0.78 o 
   6   3   6       58.80       54.72      1.14 o 
   7   3   6       36.30       36.81      0.73 o 
   8   3   6        7.73        7.48      0.62 o 
   9   3   6        0.78        1.83      0.69 o 
  10   3   6       31.64       33.19      1.01 o 
  11   3   6       33.32       35.13      1.10 o 
  12   3   6        2.53        2.86      1.21 o 
  13   3   6       72.31       71.09      2.82 o 
 -15   4   6       15.41       17.81      1.71 o 
 -14   4   6       70.16       70.36      2.08 o 
 -13   4   6      119.22      117.31      2.08 o 
 -12   4   6       21.02       20.53      1.03 o 
 -11   4   6       19.94       21.55      0.89 o 
 -10   4   6      291.13      292.33      2.97 o 
  -9   4   6       29.20       25.97      0.71 o 
  -8   4   6        8.61       12.72      0.57 o 
  -7   4   6       30.44       31.39      0.61 o 
  -6   4   6      111.89      110.86      1.39 o 
  -5   4   6      269.16      264.69      1.14 o 
  -4   4   6       43.55       46.91      0.54 o 
  -3   4   6      165.76      161.96      1.23 o 
  -2   4   6      214.91      188.54      1.13 o 
  -1   4   6      316.05      316.71      2.67 o 
   0   4   6      320.53      306.36      1.71 o 
   1   4   6       96.64       98.14      0.67 o 
   2   4   6      227.63      229.66      1.60 o 
   3   4   6      176.46      184.04      0.96 o 
   4   4   6      229.58      225.82      1.12 o 
   5   4   6      187.81      184.32      1.16 o 
   6   4   6      112.74      127.40      1.05 o 
   7   4   6       31.11       33.74      0.77 o 
   8   4   6       42.92       43.94      0.88 o 
   9   4   6       76.41       79.60      1.14 o 
  10   4   6        7.13        7.79      0.78 o 
  11   4   6       67.68       68.89      1.28 o 
  12   4   6      137.77      129.79      2.47 o 
  13   4   6       33.18       33.97      1.75 o 
 -14   5   6       43.26       44.85      2.25 o 
 -13   5   6       18.16       19.16      1.83 o 
 -12   5   6       52.94       54.69      1.66 o 
 -11   5   6       89.00       94.43      1.48 o 
 -10   5   6       47.47       49.54      1.02 o 
  -9   5   6       92.80       93.68      1.23 o 
  -8   5   6       29.61       29.16      0.78 o 
  -7   5   6       39.31       45.14      1.02 o 
  -6   5   6       36.60       31.11      0.66 o 
  -5   5   6       58.21       63.41      0.74 o 
  -4   5   6      523.36      495.67      3.22 o 
  -3   5   6      363.55      333.62      2.22 o 
  -2   5   6     1889.48     1727.99      9.88 o 
  -1   5   6      947.76      880.75      4.65 o 
   0   5   6      705.32      684.37      2.34 o 
   1   5   6      566.67      522.52      2.63 o 
   2   5   6      102.30       95.03      1.01 o 
   3   5   6      838.12      763.52      5.71 o 
   4   5   6       44.43       44.63      0.69 o 
   5   5   6        9.68       10.83      0.57 o 
   6   5   6       67.85       77.77      1.25 o 
   7   5   6       83.06       85.19      1.18 o 
   8   5   6      129.89      132.25      1.82 o 
   9   5   6       63.63       65.69      1.21 o 
  10   5   6       61.52       62.22      1.25 o 
  11   5   6       24.73       25.66      1.52 o 
  12   5   6        9.89        8.79      1.50 o 
 -13   6   6       15.42       15.31      2.51 o 
 -12   6   6        2.28        3.33      1.66 o 
 -11   6   6        5.68        6.57      1.07 o 
 -10   6   6      123.34      121.95      1.90 o 
  -9   6   6      144.97      134.67      1.55 o 
  -8   6   6      104.13      105.61      1.34 o 
  -7   6   6       16.80       16.79      0.73 o 
  -6   6   6      177.59      172.97      1.78 o 
  -5   6   6        3.87        4.03      0.58 o 
  -4   6   6      125.57      123.07      1.14 o 
  -3   6   6      192.30      188.29      1.36 o 
  -2   6   6       19.68       20.75      0.54 o 
  -1   6   6       22.00       22.96      0.50 o 
   0   6   6       87.60       85.50      0.83 o 
   1   6   6      102.56       98.97      0.98 o 
   2   6   6       39.59       41.61      0.67 o 
   3   6   6      397.21      369.29      1.97 o 
   4   6   6      230.06      220.22      2.71 o 
   5   6   6      113.24      112.30      1.83 o 
   6   6   6      140.32      148.07      1.63 o 
   7   6   6       35.14       37.63      1.07 o 
   8   6   6      142.46      143.36      1.76 o 
   9   6   6       41.09       42.52      1.23 o 
  10   6   6        6.58        6.07      1.93 o 
  11   6   6       49.07       52.56      2.31 o 
  12   6   6       80.07       78.92      2.72 o 
 -12   7   6       20.67       22.45      2.00 o 
 -11   7   6       79.35       82.53      2.62 o 
 -10   7   6       79.96       84.36      1.97 o 
  -9   7   6      200.88      195.83      2.17 o 
  -8   7   6       39.82       40.68      1.15 o 
  -7   7   6        4.76        6.39      0.79 o 
  -6   7   6       38.99       38.52      1.01 o 
  -5   7   6       80.19       82.01      1.27 o 
  -4   7   6       93.95       92.81      1.50 o 
  -3   7   6      291.16      274.77      3.11 o 
  -2   7   6       90.62       91.68      1.32 o 
  -1   7   6       35.11       35.62      0.93 o 
   0   7   6      205.37      193.77      2.60 o 
   1   7   6       50.12       50.92      1.14 o 
   2   7   6       10.22       12.06      0.61 o 
   3   7   6       76.75       76.56      1.62 o 
   4   7   6      173.08      168.20      1.57 o 
   5   7   6       42.52       38.46      1.10 o 
   6   7   6        8.96        8.16      0.84 o 
   7   7   6       73.91       77.25      1.75 o 
   8   7   6       59.19       61.02      1.49 o 
   9   7   6      126.23      120.76      2.92 o 
  10   7   6       91.69       92.44      3.35 o 
  11   7   6       18.02       18.63      2.02 o 
 -11   8   6        6.54        9.52      1.91 o 
 -10   8   6       41.11       41.64      2.19 o 
  -9   8   6       60.92       63.94      2.34 o 
  -8   8   6       58.04       59.45      1.45 o 
  -7   8   6       30.68       31.45      1.20 o 
  -6   8   6       13.43       12.07      0.95 o 
  -5   8   6        5.84        6.19      0.86 o 
  -4   8   6      107.29      104.83      2.81 o 
  -3   8   6        6.07        5.44      0.72 o 
  -2   8   6       21.48       20.54      0.71 o 
  -1   8   6       31.19       33.48      0.98 o 
   0   8   6       60.04       59.25      1.25 o 
   1   8   6      170.41      163.62      3.45 o 
   2   8   6        4.65        4.58      0.72 o 
   3   8   6       58.51       60.25      1.33 o 
   4   8   6      309.55      299.61      2.34 o 
   5   8   6       48.41       48.30      1.35 o 
   6   8   6        2.44        2.43      0.98 o 
   7   8   6       69.98       71.27      2.08 o 
   8   8   6        7.01        8.89      1.75 o 
   9   8   6       45.06       44.09      2.30 o 
  10   8   6       16.39       14.15      1.94 o 
 -10   9   6       11.38       13.45      2.49 o 
  -9   9   6       56.12       58.53      3.03 o 
  -8   9   6        6.44        6.85      2.32 o 
  -7   9   6       19.06       20.54      1.93 o 
  -6   9   6       56.26       64.07      2.84 o 
  -5   9   6        8.21        9.59      1.06 o 
  -4   9   6       56.21       55.12      1.79 o 
  -3   9   6      164.23      159.30      3.57 o 
  -2   9   6       37.88       39.64      1.08 o 
  -1   9   6       65.41       64.65      1.27 o 
   0   9   6      159.33      165.06      1.61 o 
   1   9   6       10.96       11.78      0.85 o 
   2   9   6        6.96        8.58      0.87 o 
   3   9   6       65.22       64.84      1.49 o 
   4   9   6       94.46       99.89      1.89 o 
   5   9   6      134.00      141.39      3.10 o 
   6   9   6       59.08       58.88      2.91 o 
   7   9   6        7.70        9.67      1.97 o 
   8   9   6      187.52      185.62      7.17 o 
  -8  10   6       48.66       53.13      3.03 o 
  -7  10   6       90.52       93.66      3.49 o 
  -6  10   6       11.02       13.00      1.98 o 
  -5  10   6       56.20       57.64      2.99 o 
  -4  10   6       36.38       40.89      2.55 o 
  -3  10   6      129.30      132.04      2.89 o 
  -2  10   6        7.38        8.13      1.56 o 
  -1  10   6       48.36       50.09      1.52 o 
   0  10   6        3.74        3.95      1.01 o 
   1  10   6       56.86       58.27      1.75 o 
   2  10   6        6.06        7.12      1.96 o 
   3  10   6       71.56       76.96      3.31 o 
   4  10   6       54.56       59.13      2.79 o 
   5  10   6       15.80       18.28      1.98 o 
   6  10   6        2.62        3.64      1.91 o 
  -5  11   6       89.07       94.82      3.54 o 
  -4  11   6      107.28      112.55      3.68 o 
  -3  11   6        3.37        5.16      1.86 o 
  -2  11   6       11.58       12.09      1.66 o 
  -1  11   6        1.02        0.38      1.61 o 
   0  11   6       11.31        6.73      1.57 o 
   1  11   6       12.22       11.41      1.93 o 
   2  11   6        6.67        5.12      1.78 o 
   3  11   6        6.00        6.32      1.75 o 
 -15   0   7       50.49       53.09      3.80 o 
 -14   0   7       49.73       53.13      3.41 o 
 -13   0   7       87.59       89.53      2.88 o 
 -12   0   7      123.69      125.68      2.99 o 
 -11   0   7      247.91      236.77      3.62 o 
 -10   0   7       49.23       49.03      1.34 o 
  -9   0   7        3.74        5.35      0.97 o 
  -8   0   7      486.41      429.49      2.48 o 
  -7   0   7     1860.49     1677.57     11.96 o 
  -6   0   7      374.88      350.51      2.01 o 
  -5   0   7      217.70      189.46      1.76 o 
  -4   0   7      807.84      817.66      4.09 o 
  -3   0   7     1580.95     1570.73     22.11 o 
  -2   0   7      997.11     1040.46     11.02 o 
  -1   0   7       98.30       90.03      0.94 o 
   0   0   7       79.99       86.60      1.08 o 
   1   0   7      471.71      443.86      5.65 o 
   2   0   7        2.27        2.17      0.35 o 
   3   0   7        0.09        0.84      0.45 o 
   4   0   7     1219.19     1256.45      6.98 o 
   5   0   7       23.60       29.59      0.74 o 
   6   0   7       82.27       84.82      1.16 o 
   7   0   7       73.26       76.13      1.22 o 
   8   0   7       31.21       33.91      1.02 o 
   9   0   7       42.37       48.94      1.41 o 
  10   0   7        0.02        0.92      1.35 o 
  11   0   7       19.88       21.13      1.59 o 
  12   0   7       51.47       49.24      3.50 o 
  13   0   7       87.00       91.72      4.32 o 
  14   0   7       43.31       50.68      4.82 o 
 -15   1   7       15.67       17.39      1.82 o 
 -14   1   7      123.66      123.66      2.74 o 
 -13   1   7       79.42       81.45      1.75 o 
 -12   1   7       27.37       29.18      1.12 o 
 -11   1   7       94.52       93.44      1.35 o 
 -10   1   7       10.03       11.32      0.74 o 
  -9   1   7      303.08      280.79      1.58 o 
  -8   1   7      648.96      600.21      4.00 o 
  -7   1   7      812.17      762.69      4.32 o 
  -6   1   7       35.08       36.70      0.51 o 
  -5   1   7        2.64        2.77      0.33 o 
  -4   1   7      254.52      261.92      1.49 o 
  -3   1   7        5.21        9.43      0.31 o 
  -2   1   7     1754.93     1814.16     14.48 o 
  -1   1   7      240.81      257.71      1.85 o 
   0   1   7        2.46        5.64      0.29 o 
   1   1   7      525.87      551.23      2.95 o 
   2   1   7     1273.11     1226.43      9.52 o 
   3   1   7      184.63      200.58      1.06 o 
   4   1   7       76.45       77.83      0.68 o 
   5   1   7      113.51      111.20      1.19 o 
   6   1   7      209.15      212.26      1.73 o 
   7   1   7      146.32      145.75      1.50 o 
   8   1   7      292.56      272.21      2.10 o 
   9   1   7       51.64       55.07      0.99 o 
  10   1   7      108.36      103.79      2.20 o 
  11   1   7       24.70       24.49      1.11 o 
  12   1   7       20.51       22.77      1.77 o 
  13   1   7        7.57       11.30      2.20 o 
  14   1   7      176.58      169.63     10.91 o 
 -15   2   7       12.96       11.84      1.61 o 
 -14   2   7       73.69       73.75      2.07 o 
 -13   2   7        0.29        1.25      1.00 o 
 -12   2   7       11.59       14.86      1.00 o 
 -11   2   7       44.98       44.49      1.04 o 
 -10   2   7       26.68       28.43      0.75 o 
  -9   2   7       62.72       65.17      0.87 o 
  -8   2   7      114.96      116.06      1.17 o 
  -7   2   7      413.37      387.09      2.52 o 
  -6   2   7      417.49      411.70      2.37 o 
  -5   2   7       65.02       63.93      0.63 o 
  -4   2   7        7.08        6.72      0.33 o 
  -3   2   7      145.97      144.11      0.98 o 
  -2   2   7      789.80      830.48      4.05 o 
  -1   2   7     1602.54     1585.34      5.78 o 
   0   2   7      654.13      659.46      3.74 o 
   1   2   7      260.20      309.19      2.91 o 
   2   2   7       39.37       39.50      0.51 o 
   3   2   7      177.87      189.81      1.36 o 
   4   2   7      494.92      510.48      3.85 o 
   5   2   7      108.15      108.65      0.93 o 
   6   2   7      597.62      556.09      4.45 o 
   7   2   7      119.65      120.93      1.15 o 
   8   2   7       21.91       21.28      0.72 o 
   9   2   7       26.00       25.38      0.94 o 
  10   2   7       25.71       26.29      1.03 o 
  11   2   7       40.22       39.65      1.59 o 
  12   2   7       22.56       23.51      1.78 o 
  13   2   7       96.17       96.30      2.58 o 
 -15   3   7       64.72       64.43      2.13 o 
 -14   3   7        6.81        8.74      1.57 o 
 -13   3   7        2.37        3.64      1.04 o 
 -12   3   7       16.72       17.39      0.99 o 
 -11   3   7       25.21       25.93      1.02 o 
 -10   3   7       24.06       26.14      0.76 o 
  -9   3   7       26.33       28.57      0.68 o 
  -8   3   7       17.58       18.21      0.61 o 
  -7   3   7      325.04      313.66      2.16 o 
  -6   3   7       63.95       63.22      0.78 o 
  -5   3   7       44.91       47.07      0.54 o 
  -4   3   7      374.81      377.13      1.63 o 
  -3   3   7      668.27      650.24      3.01 o 
  -2   3   7      695.33      702.45      4.03 o 
  -1   3   7     1504.34     1461.94      9.02 o 
   0   3   7      335.01      330.32      1.90 o 
   1   3   7      202.35      221.81      1.81 o 
   2   3   7      472.63      479.11      2.26 o 
   3   3   7       36.08       38.11      0.53 o 
   4   3   7      129.75      135.63      1.10 o 
   5   3   7      170.63      169.28      1.30 o 
   6   3   7       34.90       38.28      0.72 o 
   7   3   7       34.80       35.66      0.81 o 
   8   3   7       53.55       55.54      0.97 o 
   9   3   7      146.74      147.10      1.63 o 
  10   3   7       44.11       45.30      1.20 o 
  11   3   7       12.84       13.06      1.02 o 
  12   3   7        7.24        7.21      1.63 o 
  13   3   7       17.92       19.31      1.65 o 
 -14   4   7       10.59       14.36      1.61 o 
 -13   4   7       16.64       16.40      1.51 o 
 -12   4   7       83.43       85.34      1.45 o 
 -11   4   7      104.84      108.03      1.30 o 
 -10   4   7      120.29      118.96      1.21 o 
  -9   4   7       26.94       30.66      0.75 o 
  -8   4   7       96.68       97.96      1.13 o 
  -7   4   7      161.75      156.52      1.30 o 
  -6   4   7      507.40      465.19      3.09 o 
  -5   4   7      724.13      657.64      2.95 o 
  -4   4   7       16.52       15.51      0.39 o 
  -3   4   7      115.75      117.33      0.77 o 
  -2   4   7     1003.02      967.90      4.93 o 
  -1   4   7     1058.33      997.31      3.57 o 
   0   4   7      240.96      247.80      1.58 o 
   1   4   7       42.00       39.42      0.50 o 
   2   4   7      190.45      193.02      1.64 o 
   3   4   7      277.56      283.68      1.95 o 
   4   4   7       56.85       56.60      0.69 o 
   5   4   7       83.39       74.06      0.84 o 
   6   4   7       20.63       22.97      0.64 o 
   7   4   7       29.53       35.99      0.81 o 
   8   4   7       34.76       39.03      0.88 o 
   9   4   7      370.81      368.87      2.25 o 
  10   4   7      174.18      172.12      1.68 o 
  11   4   7        5.39        5.87      1.10 o 
  12   4   7        7.54        9.56      1.47 o 
  13   4   7       42.16       42.49      1.93 o 
 -14   5   7       67.84       71.30      2.57 o 
 -13   5   7       18.88       20.32      1.91 o 
 -12   5   7       53.87       54.30      1.63 o 
 -11   5   7       24.90       26.40      1.00 o 
 -10   5   7       61.09       65.25      1.11 o 
  -9   5   7       24.38       24.71      0.81 o 
  -8   5   7       49.38       52.96      0.91 o 
  -7   5   7      115.19      112.83      1.13 o 
  -6   5   7      104.10      108.15      1.49 o 
  -5   5   7      152.79      151.87      1.19 o 
  -4   5   7       59.13       66.83      0.97 o 
  -3   5   7      104.80      106.03      0.87 o 
  -2   5   7      227.87      221.30      1.54 o 
  -1   5   7      215.71      220.29      1.66 o 
   0   5   7      238.22      225.60      1.08 o 
   1   5   7      471.40      458.38      2.08 o 
   2   5   7      388.27      357.16      1.47 o 
   3   5   7      106.47       92.76      0.89 o 
   4   5   7      149.36      149.45      1.15 o 
   5   5   7       74.39       72.76      0.96 o 
   6   5   7       32.16       32.13      0.85 o 
   7   5   7       48.58       54.34      1.05 o 
   8   5   7       72.80       76.98      1.85 o 
   9   5   7       82.88       86.15      1.44 o 
  10   5   7        8.47        8.88      0.98 o 
  11   5   7       48.28       49.23      2.10 o 
  12   5   7       16.76       17.80      1.88 o 
 -13   6   7       44.42       43.32      2.94 o 
 -12   6   7       20.39       22.19      1.91 o 
 -11   6   7       30.88       32.76      1.39 o 
 -10   6   7       25.17       26.64      1.02 o 
  -9   6   7       78.42       79.32      1.27 o 
  -8   6   7        2.54        2.52      0.74 o 
  -7   6   7       82.37       78.15      1.23 o 
  -6   6   7       36.87       35.42      0.86 o 
  -5   6   7       52.17       53.65      0.96 o 
  -4   6   7      115.18      105.69      1.37 o 
  -3   6   7       15.68       16.48      0.60 o 
  -2   6   7        8.93       10.56      0.50 o 
  -1   6   7      525.57      490.21      7.06 o 
   0   6   7      340.80      316.56      3.73 o 
   1   6   7       96.58       94.23      1.01 o 
   2   6   7       69.76       66.44      0.88 o 
   3   6   7      110.74      114.53      1.17 o 
   4   6   7      249.92      242.35      2.76 o 
   5   6   7       54.43       57.96      1.21 o 
   6   6   7        2.57        3.82      0.74 o 
   7   6   7      103.38      106.85      1.56 o 
   8   6   7      121.32      123.83      2.11 o 
   9   6   7      111.74      116.17      2.68 o 
  10   6   7       37.71       41.06      2.13 o 
  11   6   7       83.26       74.82      4.33 o 
 -12   7   7       50.92       48.58      2.38 o 
 -11   7   7       55.05       58.32      2.38 o 
 -10   7   7      112.98      110.94      2.30 o 
  -9   7   7        0.06        0.56      0.92 o 
  -8   7   7       32.90       33.11      1.46 o 
  -7   7   7      193.48      187.75      1.84 o 
  -6   7   7       15.60       15.78      0.87 o 
  -5   7   7       32.88       34.52      1.12 o 
  -4   7   7       40.71       41.29      0.99 o 
  -3   7   7       50.60       49.54      0.92 o 
  -2   7   7        3.41        3.84      0.57 o 
  -1   7   7      145.79      141.52      1.51 o 
   0   7   7       86.24       86.58      1.18 o 
   1   7   7      128.23      124.95      1.69 o 
   2   7   7       66.27       65.06      1.07 o 
   3   7   7       56.51       55.13      1.55 o 
   4   7   7       36.84       36.64      0.97 o 
   5   7   7       10.07       11.17      0.84 o 
   6   7   7       17.75       19.02      0.99 o 
   7   7   7      111.53      116.04      1.78 o 
   8   7   7       21.83       22.80      1.41 o 
   9   7   7       39.36       43.10      2.16 o 
  10   7   7        9.12       11.72      1.90 o 
 -11   8   7        7.88        9.31      1.88 o 
 -10   8   7       10.22       11.04      1.82 o 
  -9   8   7      160.71      158.15      4.21 o 
  -8   8   7       28.69       28.60      1.86 o 
  -7   8   7        3.40        3.64      0.94 o 
  -6   8   7       60.16       61.50      1.75 o 
  -5   8   7       47.66       52.99      2.04 o 
  -4   8   7      180.64      182.29      2.52 o 
  -3   8   7       19.25       18.17      0.85 o 
  -2   8   7       27.13       27.04      1.39 o 
  -1   8   7       69.37       70.49      1.50 o 
   0   8   7       21.34       20.46      0.76 o 
   1   8   7        3.83        6.16      0.70 o 
   2   8   7       12.04       12.31      0.84 o 
   3   8   7        3.33        4.07      0.80 o 
   4   8   7       81.56       82.18      1.43 o 
   5   8   7      119.46      115.84      2.22 o 
   6   8   7       63.15       64.38      2.11 o 
   7   8   7       70.19       70.43      2.46 o 
   8   8   7      233.93      226.95      5.59 o 
   9   8   7       33.51       36.28      2.22 o 
 -10   9   7        3.60        4.27      2.28 o 
  -9   9   7        4.59        5.06      1.91 o 
  -8   9   7       51.72       50.52      2.85 o 
  -7   9   7       71.50       76.88      3.08 o 
  -6   9   7       13.54       14.11      1.56 o 
  -5   9   7       33.18       33.04      1.27 o 
  -4   9   7      216.61      210.97      3.95 o 
  -3   9   7       46.47       49.42      1.24 o 
  -2   9   7       61.00       59.91      1.52 o 
  -1   9   7       53.35       52.05      1.67 o 
   0   9   7        4.85        5.11      0.80 o 
   1   9   7        6.16        6.47      0.89 o 
   2   9   7        1.52        2.54      0.88 o 
   3   9   7        6.32        7.26      0.99 o 
   4   9   7       56.30       64.71      2.86 o 
   5   9   7      124.85      126.07      3.03 o 
   6   9   7       96.10       99.32      3.35 o 
   7   9   7      239.31      234.03      4.86 o 
   8   9   7        2.90        5.49      1.77 o 
  -7  10   7       36.36       37.50      2.69 o 
  -6  10   7       66.71       65.62      3.06 o 
  -5  10   7       74.81       82.15      3.15 o 
  -4  10   7        1.82        3.58      1.72 o 
  -3  10   7        2.74        2.58      1.67 o 
  -2  10   7       16.86       16.69      1.79 o 
  -1  10   7        8.10        6.82      1.35 o 
   0  10   7       11.51       11.30      1.24 o 
   1  10   7        8.17        7.59      1.28 o 
   2  10   7       15.43       15.06      2.29 o 
   3  10   7       24.08       24.04      5.17 o 
   4  10   7      113.17      122.14      5.64 o 
   5  10   7       34.00       30.71      8.18 o 
   6  10   7       15.45       17.75      2.16 o 
  -4  11   7        4.00        6.82      1.94 o 
  -3  11   7       31.55       30.67      2.73 o 
  -2  11   7        0.94        1.53      1.87 o 
  -1  11   7       26.04       25.12      2.05 o 
   0  11   7        1.25        2.99      1.73 o 
   1  11   7       28.08       28.23      2.22 o 
   2  11   7        2.11        3.62      1.72 o 
 -15   0   8       21.04       27.84      3.52 o 
 -14   0   8       12.59       11.27      2.99 o 
 -13   0   8       48.05       45.15      2.67 o 
 -12   0   8      147.36      151.26      3.08 o 
 -11   0   8        4.15        7.05      1.06 o 
 -10   0   8       86.16       78.63      2.18 o 
  -9   0   8       14.88       16.87      1.15 o 
  -8   0   8      606.23      556.73      7.62 o 
  -7   0   8       23.01       21.06      0.71 o 
  -6   0   8     2451.08     2249.32      8.21 o 
  -5   0   8      133.42      133.19      1.35 o 
  -4   0   8      449.14      445.99      4.18 o 
  -3   0   8        0.61        0.27      0.33 o 
  -2   0   8       19.46       13.04      0.47 o 
  -1   0   8      914.37      968.06      3.84 o 
   0   0   8       83.81       98.19      1.95 o 
   1   0   8       69.72       71.87      1.28 o 
   2   0   8      163.82      173.34      1.94 o 
   3   0   8       73.55       81.17      1.18 o 
   4   0   8       10.03        9.33      0.53 o 
   5   0   8       63.89       54.81      0.92 o 
   6   0   8      189.84      180.71      1.87 o 
   7   0   8       84.10       83.29      1.47 o 
   8   0   8        0.15        0.59      1.11 o 
   9   0   8       36.78       36.43      1.57 o 
  10   0   8       16.22       20.12      1.48 o 
  11   0   8        0.00        1.34      1.65 o 
  12   0   8        2.37        1.82      2.76 o 
  13   0   8        0.54        2.15      3.00 o 
 -15   1   8        6.70        6.94      1.78 o 
 -14   1   8       26.95       29.03      1.85 o 
 -13   1   8       34.24       33.95      1.32 o 
 -12   1   8       54.68       57.00      1.26 o 
 -11   1   8      128.81      128.31      1.52 o 
 -10   1   8       18.16       19.43      0.83 o 
  -9   1   8        1.58        2.52      0.55 o 
  -8   1   8       90.57       86.66      1.00 o 
  -7   1   8     1318.65     1230.56      5.23 o 
  -6   1   8       92.90       98.55      0.96 o 
  -5   1   8      574.35      571.50      5.78 o 
  -4   1   8       44.75       56.26      0.60 o 
  -3   1   8       73.57       87.86      0.67 o 
  -2   1   8      318.51      347.76      5.10 o 
  -1   1   8      612.51      603.97      5.61 o 
   0   1   8      167.52      142.28      1.41 o 
   1   1   8      592.19      553.21      5.10 o 
   2   1   8      371.61      392.00      2.89 o 
   3   1   8      253.32      285.54      1.42 o 
   4   1   8       34.07       39.46      0.71 o 
   5   1   8       90.52       93.15      1.19 o 
   6   1   8      577.00      535.72      2.29 o 
   7   1   8       46.58       45.12      0.81 o 
   8   1   8      353.42      331.14      2.31 o 
   9   1   8       67.60       68.66      1.27 o 
  10   1   8       61.16       64.25      1.33 o 
  11   1   8       32.60       34.35      1.33 o 
  12   1   8       66.50       64.98      2.82 o 
  13   1   8        2.12        4.55      2.09 o 
 -15   2   8        7.17        7.97      1.61 o 
 -14   2   8       76.15       81.42      2.45 o 
 -13   2   8       75.52       75.64      1.53 o 
 -12   2   8      129.21      130.39      1.73 o 
 -11   2   8       37.19       38.74      1.01 o 
 -10   2   8       36.78       36.07      0.80 o 
  -9   2   8      106.27       98.43      1.11 o 
  -8   2   8       61.15       60.56      0.85 o 
  -7   2   8      363.79      334.54      1.71 o 
  -6   2   8      419.38      403.96      2.24 o 
  -5   2   8      141.46      133.84      1.44 o 
  -4   2   8      276.15      284.28      1.59 o 
  -3   2   8       92.66      112.96      1.25 o 
  -2   2   8      230.53      236.87      1.07 o 
  -1   2   8      874.77      887.53      4.70 o 
   0   2   8      413.03      410.24      2.28 o 
   1   2   8      231.40      264.53      1.98 o 
   2   2   8      395.03      397.22      2.96 o 
   3   2   8      150.38      156.85      1.19 o 
   4   2   8      152.61      149.29      1.65 o 
   5   2   8       60.92       69.93      0.83 o 
   6   2   8      379.88      357.39      2.94 o 
   7   2   8      250.54      237.02      3.27 o 
   8   2   8      247.90      239.44      2.90 o 
   9   2   8      611.63      578.42      3.62 o 
  10   2   8      122.84      129.56      1.91 o 
  11   2   8       82.43       80.12      1.82 o 
  12   2   8       25.09       24.97      2.22 o 
  13   2   8        7.03        9.62      2.17 o 
 -15   3   8       44.80       44.09      1.96 o 
 -14   3   8      147.13      139.16      3.17 o 
 -13   3   8       15.57       15.65      1.11 o 
 -12   3   8       76.83       76.76      1.55 o 
 -11   3   8       16.41       17.88      0.99 o 
 -10   3   8        7.98        9.39      0.67 o 
  -9   3   8        5.86        7.62      0.57 o 
  -8   3   8        8.43        8.81      0.57 o 
  -7   3   8      499.23      461.43      2.75 o 
  -6   3   8      545.04      511.21      3.37 o 
  -5   3   8      171.90      160.87      0.90 o 
  -4   3   8      676.78      633.20      2.92 o 
  -3   3   8      478.17      459.92      2.28 o 
  -2   3   8      961.52      929.42      6.02 o 
  -1   3   8      230.81      261.96      1.78 o 
   0   3   8       95.85      113.08      0.75 o 
   1   3   8      105.06      119.09      1.01 o 
   2   3   8      607.59      580.29      4.97 o 
   3   3   8       25.24       23.27      0.52 o 
   4   3   8        0.98        4.11      0.44 o 
   5   3   8      354.28      312.87      1.81 o 
   6   3   8      222.05      209.77      1.38 o 
   7   3   8       64.18       55.62      0.88 o 
   8   3   8       63.54       63.36      1.11 o 
   9   3   8      108.17      112.03      1.54 o 
  10   3   8      135.59      140.23      1.77 o 
  11   3   8       27.95       29.11      1.41 o 
  12   3   8       11.53       13.96      1.67 o 
  13   3   8       19.02       17.20      1.64 o 
 -14   4   8       67.39       71.75      2.18 o 
 -13   4   8      104.99      107.23      2.43 o 
 -12   4   8       47.82       47.36      1.23 o 
 -11   4   8       98.04       96.51      1.27 o 
 -10   4   8       53.93       52.83      0.89 o 
  -9   4   8      112.41      119.15      1.16 o 
  -8   4   8      100.16       93.99      1.00 o 
  -7   4   8       16.62       13.32      0.53 o 
  -6   4   8       48.53       45.70      0.66 o 
  -5   4   8      227.66      216.94      1.19 o 
  -4   4   8      146.71      154.80      1.12 o 
  -3   4   8      129.62      121.00      1.09 o 
  -2   4   8      496.59      480.48      2.25 o 
  -1   4   8      304.98      312.77      1.85 o 
   0   4   8        1.07        2.26      0.37 o 
   1   4   8       32.98       34.63      0.50 o 
   2   4   8      103.92       91.43      0.77 o 
   3   4   8      172.70      170.93      1.46 o 
   4   4   8       55.14       63.28      0.74 o 
   5   4   8       59.09       57.50      0.79 o 
   6   4   8      136.83      132.18      1.71 o 
   7   4   8       36.58       39.69      0.86 o 
   8   4   8       43.44       45.65      0.95 o 
   9   4   8       62.58       67.34      1.20 o 
  10   4   8        4.37        4.78      0.93 o 
  11   4   8       17.88       20.46      1.57 o 
  12   4   8        9.57        9.65      1.51 o 
 -14   5   8       14.50       17.61      2.07 o 
 -13   5   8       30.79       33.85      2.07 o 
 -12   5   8       78.52       81.03      1.87 o 
 -11   5   8       22.22       22.67      0.98 o 
 -10   5   8       37.68       40.05      0.98 o 
  -9   5   8       56.83       55.54      1.01 o 
  -8   5   8       87.74       86.22      1.09 o 
  -7   5   8       86.29       81.01      1.01 o 
  -6   5   8       94.49       91.10      1.01 o 
  -5   5   8      140.73      131.86      1.13 o 
  -4   5   8      144.47      135.18      1.33 o 
  -3   5   8      126.76      125.27      1.06 o 
  -2   5   8      778.14      727.16      4.62 o 
  -1   5   8      487.59      464.45      3.62 o 
   0   5   8      115.75      113.68      1.06 o 
   1   5   8      204.60      191.43      1.39 o 
   2   5   8       15.48       18.94      0.55 o 
   3   5   8       35.02       33.24      0.76 o 
   4   5   8        5.06       11.35      0.56 o 
   5   5   8       58.09       65.05      0.96 o 
   6   5   8      171.10      174.96      1.81 o 
   7   5   8       38.56       43.88      1.00 o 
   8   5   8        5.17        5.39      0.79 o 
   9   5   8      221.25      215.87      2.87 o 
  10   5   8       17.27       19.34      1.30 o 
  11   5   8       18.88       21.30      1.86 o 
  12   5   8       72.85       72.80      2.80 o 
 -13   6   8       51.97       52.94      5.79 o 
 -12   6   8       32.81       36.26      1.89 o 
 -11   6   8       20.37       19.87      1.30 o 
 -10   6   8        3.28        3.38      0.90 o 
  -9   6   8       13.08       14.74      0.85 o 
  -8   6   8       84.81       82.45      1.73 o 
  -7   6   8       59.68       62.27      1.08 o 
  -6   6   8       78.47       76.79      1.27 o 
  -5   6   8       17.72       17.07      0.72 o 
  -4   6   8        5.99        6.61      0.60 o 
  -3   6   8       35.01       37.08      0.78 o 
  -2   6   8       25.91       24.15      0.65 o 
  -1   6   8      417.91      395.12      2.48 o 
   0   6   8       27.61       31.04      0.68 o 
   1   6   8        9.24       11.64      0.60 o 
   2   6   8        7.22        7.14      0.57 o 
   3   6   8      115.43      114.77      1.26 o 
   4   6   8       14.72       17.50      0.69 o 
   5   6   8      122.17      113.03      1.25 o 
   6   6   8       52.68       50.02      1.06 o 
   7   6   8       62.46       61.54      1.19 o 
   8   6   8       23.67       26.26      1.01 o 
   9   6   8      111.76      110.36      2.39 o 
  10   6   8       19.89       20.35      2.03 o 
  11   6   8       15.55       15.25      2.26 o 
 -12   7   8       17.39       19.53      2.02 o 
 -11   7   8        3.20        6.11      1.72 o 
 -10   7   8      135.87      139.29      3.05 o 
  -9   7   8      107.86      109.89      1.64 o 
  -8   7   8       26.49       28.21      1.81 o 
  -7   7   8       24.52       25.08      1.14 o 
  -6   7   8        2.32        2.98      0.88 o 
  -5   7   8       89.96       88.15      2.18 o 
  -4   7   8      343.33      327.41      2.92 o 
  -3   7   8       96.62       97.53      1.54 o 
  -2   7   8       34.01       34.03      0.79 o 
  -1   7   8      336.61      320.84      3.23 o 
   0   7   8      299.44      298.66      2.23 o 
   1   7   8       31.04       30.98      0.84 o 
   2   7   8       22.40       23.51      0.84 o 
   3   7   8        2.40        2.46      0.74 o 
   4   7   8       39.75       46.64      1.11 o 
   5   7   8       17.98       21.46      1.00 o 
   6   7   8       37.44       40.51      1.19 o 
   7   7   8        4.94        6.51      0.95 o 
   8   7   8       45.16       47.39      1.88 o 
   9   7   8        8.44        5.48      2.33 o 
  10   7   8       38.23       36.54      3.43 o 
 -11   8   8       74.31       75.67      3.36 o 
 -10   8   8        5.16        7.31      2.22 o 
  -9   8   8       19.53       18.72      2.32 o 
  -8   8   8       50.72       53.31      2.74 o 
  -7   8   8        3.76        4.92      1.03 o 
  -6   8   8       11.95       14.55      1.18 o 
  -5   8   8       62.14       59.61      1.30 o 
  -4   8   8      169.87      174.96      2.11 o 
  -3   8   8       51.99       49.97      1.29 o 
  -2   8   8       10.64       12.33      0.82 o 
  -1   8   8        0.17        0.86      0.82 o 
   0   8   8      241.93      240.31      2.08 o 
   1   8   8       92.22       90.85      1.25 o 
   2   8   8        0.36        0.85      0.80 o 
   3   8   8       16.10       18.16      0.96 o 
   4   8   8      350.58      350.16      3.50 o 
   5   8   8       24.53       27.44      1.21 o 
   6   8   8       24.26       26.10      1.63 o 
   7   8   8       27.63       28.82      2.04 o 
   8   8   8        0.03        0.99      1.66 o 
   9   8   8       58.20       55.56      3.01 o 
  -9   9   8       61.70       59.72      3.79 o 
  -8   9   8       41.61       41.60      2.68 o 
  -7   9   8        8.67        6.62      1.94 o 
  -6   9   8       39.44       36.94      2.46 o 
  -5   9   8       18.92       22.06      1.40 o 
  -4   9   8       73.95       74.90      2.53 o 
  -3   9   8        4.97        7.14      1.00 o 
  -2   9   8       26.27       27.34      1.19 o 
  -1   9   8       16.64       20.35      1.08 o 
   0   9   8       23.87       24.26      1.06 o 
   1   9   8        4.67        4.96      0.93 o 
   2   9   8       24.29       23.29      1.09 o 
   3   9   8       97.17      103.82      2.95 o 
   4   9   8      321.16      322.83      5.31 o 
   5   9   8       13.77       16.06      1.83 o 
   6   9   8       53.76       58.31      2.98 o 
   7   9   8      183.21      177.20     10.05 o 
  -7  10   8        5.17        5.89      1.96 o 
  -6  10   8       36.52       38.51      2.63 o 
  -5  10   8        4.07        5.52      1.80 o 
  -4  10   8       13.30       15.84      3.55 o 
  -3  10   8       15.64       19.31      2.32 o 
  -2  10   8       30.66       30.57      2.00 o 
  -1  10   8       42.30       36.11      3.69 o 
   0  10   8       10.16       10.20      1.77 o 
   1  10   8       21.68       19.04      1.94 o 
   2  10   8       24.20       27.52      2.05 o 
   3  10   8       45.70       49.21      2.34 o 
   4  10   8       48.88       43.46     11.23 o 
   5  10   8        9.74        6.91      2.44 o 
  -3  11   8       21.43       22.04      2.65 o 
  -2  11   8       87.24       74.06      3.38 o 
  -1  11   8        3.39        3.21      1.79 o 
   0  11   8        9.30       11.32      2.02 o 
   1  11   8        5.42        6.99      1.98 o 
 -15   0   9       86.12       85.79      4.38 o 
 -14   0   9      138.25      132.53      6.61 o 
 -13   0   9      233.61      224.95      3.43 o 
 -12   0   9       88.94       90.06      1.98 o 
 -11   0   9      671.80      632.15      5.70 o 
 -10   0   9      158.21      147.16      2.63 o 
  -9   0   9       75.90       74.02      1.72 o 
  -8   0   9       41.85       40.82      1.10 o 
  -7   0   9       18.30       21.74      0.92 o 
  -6   0   9      349.31      334.69      4.52 o 
  -5   0   9      195.47      187.03      2.05 o 
  -4   0   9        6.63        8.44      0.53 o 
  -3   0   9      736.33      673.05     12.42 o 
  -2   0   9      150.78      164.51      2.29 o 
  -1   0   9        1.66        1.38      0.46 o 
   0   0   9       47.87       36.69      0.68 o 
   1   0   9      557.14      532.62      3.17 o 
   2   0   9       54.45       56.72      0.79 o 
   3   0   9      333.92      339.45      2.91 o 
   4   0   9       58.35       60.45      0.90 o 
   5   0   9      415.33      384.58      2.81 o 
   6   0   9      512.66      475.39      3.55 o 
   7   0   9      151.15      143.00      2.24 o 
   8   0   9        3.42        3.98      1.04 o 
   9   0   9      132.85      137.05      3.08 o 
  10   0   9      155.09      153.51      3.50 o 
  11   0   9       10.88       11.92      1.97 o 
  12   0   9        0.16        1.09      2.99 o 
  13   0   9        5.17        6.82      3.00 o 
 -15   1   9        4.93        5.94      1.84 o 
 -14   1   9        5.90        8.67      1.69 o 
 -13   1   9       33.56       34.94      1.24 o 
 -12   1   9      177.29      171.36      1.89 o 
 -11   1   9      202.01      206.86      2.60 o 
 -10   1   9        8.51       10.98      0.79 o 
  -9   1   9       42.61       43.58      0.82 o 
  -8   1   9       42.69       42.34      0.82 o 
  -7   1   9      289.58      281.27      1.47 o 
  -6   1   9      566.86      534.87      2.95 o 
  -5   1   9      339.56      308.68      1.76 o 
  -4   1   9       88.44       88.23      0.94 o 
  -3   1   9      246.16      245.96      1.44 o 
  -2   1   9       36.45       35.85      0.43 o 
  -1   1   9      244.44      240.94      1.56 o 
   0   1   9       38.17       35.34      0.48 o 
   1   1   9      123.97      118.83      0.74 o 
   2   1   9      806.80      798.98      3.95 o 
   3   1   9      650.81      636.73      4.46 o 
   4   1   9       47.52       55.05      0.83 o 
   5   1   9      240.92      226.17      1.73 o 
   6   1   9        9.61        7.18      0.52 o 
   7   1   9      128.72      129.90      1.95 o 
   8   1   9       18.17       19.78      0.88 o 
   9   1   9       36.96       37.28      1.20 o 
  10   1   9       89.30       90.53      1.88 o 
  11   1   9       84.79       79.58      2.76 o 
  12   1   9        9.35        9.63      2.05 o 
  13   1   9       10.72       11.02      2.13 o 
 -15   2   9       14.87       17.24      1.70 o 
 -14   2   9       28.91       28.75      1.92 o 
 -13   2   9      102.49      104.21      1.70 o 
 -12   2   9       26.73       27.42      1.11 o 
 -11   2   9      139.09      146.59      1.61 o 
 -10   2   9       98.53       97.18      1.45 o 
  -9   2   9       32.11       33.68      0.76 o 
  -8   2   9      200.15      187.03      1.43 o 
  -7   2   9      450.12      409.38      3.33 o 
  -6   2   9      631.65      595.98      4.40 o 
  -5   2   9       34.83       39.61      0.58 o 
  -4   2   9      159.03      160.90      1.04 o 
  -3   2   9      136.77      128.00      0.97 o 
  -2   2   9      487.09      461.78      2.79 o 
  -1   2   9      592.45      596.50      2.15 o 
   0   2   9      170.46      179.57      1.19 o 
   1   2   9       84.26       92.01      0.90 o 
   2   2   9       39.73       37.69      0.54 o 
   3   2   9       79.02       82.85      0.90 o 
   4   2   9       51.14       43.07      0.75 o 
   5   2   9      529.05      467.93      3.05 o 
   6   2   9      197.94      184.25      1.83 o 
   7   2   9      117.16      114.48      1.35 o 
   8   2   9       19.27       19.79      0.91 o 
   9   2   9      108.89      109.79      1.55 o 
  10   2   9       42.09       44.51      1.26 o 
  11   2   9       93.59       94.96      2.57 o 
  12   2   9       89.34       84.95      3.41 o 
  13   2   9       35.49       34.30      3.00 o 
 -15   3   9       84.48       85.34      2.34 o 
 -14   3   9       42.37       40.89      1.83 o 
 -13   3   9      153.10      143.08      2.49 o 
 -12   3   9      225.92      209.78      2.14 o 
 -11   3   9      186.55      190.20      1.78 o 
 -10   3   9       28.65       29.80      0.83 o 
  -9   3   9       63.72       56.01      0.86 o 
  -8   3   9       54.40       51.35      0.84 o 
  -7   3   9      425.80      383.41      2.22 o 
  -6   3   9       69.67       70.21      0.99 o 
  -5   3   9      420.36      407.54      1.83 o 
  -4   3   9      432.98      417.19      3.28 o 
  -3   3   9      310.58      328.39      2.47 o 
  -2   3   9       19.44       21.41      0.50 o 
  -1   3   9      250.23      259.12      1.30 o 
   0   3   9      121.95      146.10      1.38 o 
   1   3   9       57.55       64.55      0.70 o 
   2   3   9      281.58      271.60      1.66 o 
   3   3   9      108.12      110.71      0.94 o 
   4   3   9       72.38       79.38      0.83 o 
   5   3   9      363.29      363.97      2.19 o 
   6   3   9      119.79      117.51      1.27 o 
   7   3   9       40.27       36.68      1.05 o 
   8   3   9      113.90      107.65      1.85 o 
   9   3   9       65.41       63.65      1.41 o 
  10   3   9       98.04       97.73      1.73 o 
  11   3   9        2.00        3.31      1.57 o 
  12   3   9       17.00       18.98      1.58 o 
 -14   4   9       55.87       57.61      2.02 o 
 -13   4   9        3.16        4.63      1.46 o 
 -12   4   9       76.24       81.27      1.46 o 
 -11   4   9       44.07       44.97      1.01 o 
 -10   4   9       50.26       46.64      0.93 o 
  -9   4   9       56.44       56.52      0.91 o 
  -8   4   9      249.90      236.07      2.12 o 
  -7   4   9       74.15       71.32      0.87 o 
  -6   4   9      195.44      177.62      1.66 o 
  -5   4   9      224.77      195.85      1.08 o 
  -4   4   9      109.64      111.72      0.86 o 
  -3   4   9      332.42      330.68      1.87 o 
  -2   4   9      335.72      327.61      1.69 o 
  -1   4   9      185.09      168.56      1.31 o 
   0   4   9       21.97       22.48      0.48 o 
   1   4   9      157.30      143.71      0.93 o 
   2   4   9      140.72      145.50      1.05 o 
   3   4   9        8.14        9.55      0.47 o 
   4   4   9       15.36       14.70      0.56 o 
   5   4   9       78.46       73.99      0.96 o 
   6   4   9      104.58       93.89      1.07 o 
   7   4   9       27.64       28.78      0.91 o 
   8   4   9       38.39       39.44      1.05 o 
   9   4   9      232.18      221.70      2.41 o 
  10   4   9       26.36       27.70      1.42 o 
  11   4   9      148.39      137.85      2.64 o 
  12   4   9      121.23      117.94      3.94 o 
 -14   5   9       14.31       15.55      2.00 o 
 -13   5   9      192.69      187.04      3.43 o 
 -12   5   9      151.31      152.26      2.47 o 
 -11   5   9       39.03       37.14      1.14 o 
 -10   5   9       89.39       89.41      1.53 o 
  -9   5   9        0.64        1.57      0.74 o 
  -8   5   9       33.95       32.70      0.85 o 
  -7   5   9       73.60       72.84      1.05 o 
  -6   5   9       25.97       26.20      0.75 o 
  -5   5   9       54.81       52.71      0.79 o 
  -4   5   9       46.80       46.95      0.79 o 
  -3   5   9       64.87       62.87      0.90 o 
  -2   5   9       26.61       27.07      0.68 o 
  -1   5   9       94.78       89.08      0.86 o 
   0   5   9       61.09       62.78      0.71 o 
   1   5   9       25.30       27.68      0.64 o 
   2   5   9       33.17       32.17      0.67 o 
   3   5   9       19.47       23.86      0.69 o 
   4   5   9       64.32       77.42      1.00 o 
   5   5   9       98.78      100.92      1.21 o 
   6   5   9      191.87      182.92      1.74 o 
   7   5   9       93.18       96.88      1.47 o 
   8   5   9        7.43        7.26      0.97 o 
   9   5   9       68.64       72.66      1.86 o 
  10   5   9       86.41       85.73      2.81 o 
  11   5   9       32.98       32.39      2.08 o 
 -13   6   9       69.16       75.10      2.85 o 
 -12   6   9        5.58        5.33      1.60 o 
 -11   6   9       11.10       11.92      1.40 o 
 -10   6   9       82.30       80.96      1.49 o 
  -9   6   9       30.84       30.60      0.99 o 
  -8   6   9        5.14        5.45      0.73 o 
  -7   6   9       25.18       25.74      0.85 o 
  -6   6   9        6.72        7.87      0.74 o 
  -5   6   9       36.47       35.73      0.86 o 
  -4   6   9      174.99      176.10      1.49 o 
  -3   6   9      118.87      117.49      1.64 o 
  -2   6   9       30.68       29.08      0.71 o 
  -1   6   9       17.48       20.17      0.60 o 
   0   6   9      120.93      121.76      1.42 o 
   1   6   9        0.80        1.91      0.54 o 
   2   6   9       31.73       29.70      0.72 o 
   3   6   9      214.64      217.05      1.80 o 
   4   6   9      102.69      116.74      1.31 o 
   5   6   9      185.08      192.30      1.65 o 
   6   6   9      147.85      148.26      2.15 o 
   7   6   9       61.37       60.41      1.28 o 
   8   6   9      108.00      107.12      1.70 o 
   9   6   9       34.78       36.30      3.32 o 
  10   6   9       14.35       14.97      2.02 o 
  11   6   9      182.72      147.04      4.47 o 
 -12   7   9       57.67       58.29      2.80 o 
 -11   7   9       94.79       98.13      2.83 o 
 -10   7   9      132.47      131.99      3.73 o 
  -9   7   9      187.72      180.31      3.31 o 
  -8   7   9       76.64       76.45      1.67 o 
  -7   7   9        3.00        3.67      0.95 o 
  -6   7   9       59.53       61.28      1.43 o 
  -5   7   9       22.28       25.43      0.96 o 
  -4   7   9       56.16       59.23      1.14 o 
  -3   7   9       77.97       73.69      1.16 o 
  -2   7   9       58.58       59.26      1.06 o 
  -1   7   9       17.58       17.38      0.85 o 
   0   7   9      336.61      324.04      9.77 o 
   1   7   9       25.10       28.69      0.83 o 
   2   7   9       45.22       44.24      1.01 o 
   3   7   9      267.06      271.54      2.16 o 
   4   7   9      163.19      166.71      2.01 o 
   5   7   9      135.84      138.74      1.86 o 
   6   7   9       41.15       40.84      1.29 o 
   7   7   9      150.68      152.35      2.67 o 
   8   7   9       79.22       81.66      3.13 o 
   9   7   9       30.65       32.97      2.68 o 
  10   7   9        5.25        6.31      2.75 o 
 -11   8   9       71.91       74.21      3.34 o 
 -10   8   9       23.97       27.73      2.58 o 
  -9   8   9       90.87       86.01      3.30 o 
  -8   8   9       23.75       23.66      2.39 o 
  -7   8   9        4.77        5.10      1.29 o 
  -6   8   9       15.16       13.06      1.07 o 
  -5   8   9       14.68       15.40      0.98 o 
  -4   8   9       20.70       21.97      1.08 o 
  -3   8   9       16.77       16.15      0.97 o 
  -2   8   9        9.12       10.86      0.95 o 
  -1   8   9       16.98       19.12      0.96 o 
   0   8   9       26.31       26.15      0.93 o 
   1   8   9       61.25       66.75      1.43 o 
   2   8   9       55.92       57.23      1.28 o 
   3   8   9      133.88      136.47      3.30 o 
   4   8   9      204.15      202.75      2.34 o 
   5   8   9        8.38        8.41      1.21 o 
   6   8   9       16.24       19.81      1.85 o 
   7   8   9       15.35       17.06      1.84 o 
   8   8   9       78.74       81.40      3.27 o 
  -9   9   9        0.01       -0.05      1.99 o 
  -8   9   9        0.12        0.05      1.92 o 
  -7   9   9       18.19       16.25      1.89 o 
  -6   9   9       12.80       10.85      2.25 o 
  -5   9   9       10.14       11.06      1.50 o 
  -4   9   9       40.34       37.73      2.13 o 
  -3   9   9       49.21       47.46      1.73 o 
  -2   9   9        2.31        2.39      1.02 o 
  -1   9   9       12.65       15.68      1.01 o 
   0   9   9        4.00        5.37      0.93 o 
   1   9   9        8.42        9.04      1.14 o 
   2   9   9       14.33       15.91      1.32 o 
   3   9   9      128.87      131.18      3.06 o 
   4   9   9       43.94       52.85      2.80 o 
   5   9   9       38.95       41.70      2.67 o 
   6   9   9       19.67       21.66      2.04 o 
   7   9   9        8.17        9.09      2.30 o 
  -7  10   9       10.00        9.10      1.99 o 
  -6  10   9        0.68        2.07      2.43 o 
  -5  10   9       38.69       37.60      9.93 o 
  -4  10   9       43.53       39.79      8.78 o 
  -3  10   9      132.56      124.47     15.19 o 
  -2  10   9       53.95       55.35      2.35 o 
  -1  10   9       65.29       73.07      3.73 o 
   0  10   9       29.31       30.44      2.12 o 
   1  10   9       63.20       62.36      3.99 o 
   2  10   9        4.24        4.86      1.79 o 
   3  10   9       28.72       32.39      2.23 o 
   4  10   9       15.39       15.18      4.06 o 
 -15   0  10       25.59       30.91      3.60 o 
 -14   0  10       32.63       37.54      3.39 o 
 -13   0  10        1.86        3.40      1.61 o 
 -12   0  10       65.65       74.87      1.87 o 
 -11   0  10       55.47       56.33      2.29 o 
 -10   0  10       74.47       78.55      1.93 o 
  -9   0  10        0.72        2.49      0.89 o 
  -8   0  10      222.52      218.23      2.45 o 
  -7   0  10      551.94      504.21      7.42 o 
  -6   0  10      104.57      101.17      1.65 o 
  -5   0  10      104.82      105.02      2.21 o 
  -4   0  10      100.00       99.01      1.35 o 
  -3   0  10       29.06       25.82      0.87 o 
  -2   0  10      126.67      130.32      2.12 o 
  -1   0  10      482.36      488.15      3.75 o 
   0   0  10      493.13      504.73      3.31 o 
   1   0  10       30.16       36.28      0.80 o 
   2   0  10      184.95      179.61      2.23 o 
   3   0  10     1274.12     1243.07      6.06 o 
   4   0  10        4.01        6.37      0.75 o 
   5   0  10       84.78       87.58      1.48 o 
   6   0  10       16.03       17.01      1.20 o 
   7   0  10        5.03        4.82      0.99 o 
   8   0  10        8.47        8.36      1.33 o 
   9   0  10        7.73        8.66      1.51 o 
  10   0  10       92.91       94.15      2.93 o 
  11   0  10       33.06       33.08      3.17 o 
  12   0  10       23.64       23.90      3.39 o 
  13   0  10       88.27       81.57      7.93 o 
 -15   1  10        2.74        4.61      1.84 o 
 -14   1  10       12.21       12.81      1.78 o 
 -13   1  10       56.74       61.89      2.47 o 
 -12   1  10      205.10      213.56      3.97 o 
 -11   1  10      371.83      359.40      3.49 o 
 -10   1  10        4.86        6.64      0.80 o 
  -9   1  10       72.52       73.47      1.06 o 
  -8   1  10      138.99      134.86      1.29 o 
  -7   1  10      531.65      487.17      2.92 o 
  -6   1  10       17.12       20.11      0.71 o 
  -5   1  10        5.77        6.29      0.47 o 
  -4   1  10       69.07       65.00      0.65 o 
  -3   1  10       10.55       10.16      0.40 o 
  -2   1  10       91.52       91.18      0.92 o 
  -1   1  10      184.79      173.37      1.45 o 
   0   1  10      418.34      400.52      1.77 o 
   1   1  10       88.13       98.09      0.77 o 
   2   1  10      576.02      571.89      2.74 o 
   3   1  10      272.22      266.24      1.33 o 
   4   1  10      121.74      114.97      1.28 o 
   5   1  10      689.97      627.52      3.61 o 
   6   1  10      493.45      465.86      4.15 o 
   7   1  10        5.82        7.31      0.77 o 
   8   1  10       24.86       26.14      1.04 o 
   9   1  10       70.41       71.30      1.49 o 
  10   1  10       74.78       76.29      1.89 o 
  11   1  10      103.89       98.07      2.92 o 
  12   1  10       25.07       26.53      2.41 o 
 -15   2  10      159.44      155.26      3.22 o 
 -14   2  10       31.04       32.51      1.99 o 
 -13   2  10       15.99       16.30      1.29 o 
 -12   2  10       50.36       53.65      1.26 o 
 -11   2  10       23.15       27.38      1.00 o 
 -10   2  10        7.03        8.50      0.69 o 
  -9   2  10       69.90       68.55      1.07 o 
  -8   2  10      208.35      201.50      1.60 o 
  -7   2  10       63.94       60.44      0.92 o 
  -6   2  10       30.09       33.12      0.67 o 
  -5   2  10        2.03        2.45      0.37 o 
  -4   2  10       36.60       37.93      0.69 o 
  -3   2  10       77.17       78.01      0.82 o 
  -2   2  10       37.63       41.13      0.69 o 
  -1   2  10      320.89      324.64      2.10 o 
   0   2  10      661.95      606.64      2.56 o 
   1   2  10     1073.32     1046.20      6.17 o 
   2   2  10      277.16      279.10      1.67 o 
   3   2  10      231.75      230.33      2.17 o 
   4   2  10       18.19       16.29      0.60 o 
   5   2  10      278.41      269.56      2.22 o 
   6   2  10      152.20      151.75      1.87 o 
   7   2  10        3.51        3.79      0.76 o 
   8   2  10       45.73       46.10      1.13 o 
   9   2  10       71.13       70.46      1.87 o 
  10   2  10       12.78       12.84      1.17 o 
  11   2  10       68.48       67.00      2.72 o 
  12   2  10       20.63       21.91      2.27 o 
 -14   3  10       75.65       75.42      2.17 o 
 -13   3  10       35.85       35.34      1.71 o 
 -12   3  10      188.36      193.25      2.19 o 
 -11   3  10        1.16        2.28      0.81 o 
 -10   3  10        5.48        5.04      0.70 o 
  -9   3  10      138.91      125.46      1.19 o 
  -8   3  10       50.11       51.86      0.86 o 
  -7   3  10       64.86       67.64      0.93 o 
  -6   3  10      388.65      356.32      3.34 o 
  -5   3  10      422.50      401.39      2.41 o 
  -4   3  10      275.93      260.23      1.69 o 
  -3   3  10      223.58      215.89      1.95 o 
  -2   3  10      201.73      195.83      1.77 o 
  -1   3  10       46.63       51.51      0.81 o 
   0   3  10      170.92      148.04      1.46 o 
   1   3  10       49.83       51.14      0.60 o 
   2   3  10       67.82       61.63      0.70 o 
   3   3  10       34.79       34.46      0.64 o 
   4   3  10        0.67        1.10      0.50 o 
   5   3  10      462.26      398.33      2.27 o 
   6   3  10      131.33      127.03      1.47 o 
   7   3  10       62.82       63.27      1.14 o 
   8   3  10        0.57        1.07      0.88 o 
   9   3  10        1.94        1.87      0.95 o 
  10   3  10        6.96        7.81      1.36 o 
  11   3  10       29.52       29.96      3.03 o 
  12   3  10       13.80       14.50      1.82 o 
 -14   4  10        1.07        4.15      1.59 o 
 -13   4  10       86.13       85.04      2.15 o 
 -12   4  10      162.29      156.07      3.22 o 
 -11   4  10       18.19       17.05      0.87 o 
 -10   4  10       27.05       25.46      0.82 o 
  -9   4  10      114.17      124.30      1.38 o 
  -8   4  10       63.75       63.35      0.91 o 
  -7   4  10      106.63       98.77      1.17 o 
  -6   4  10       79.37       77.25      0.93 o 
  -5   4  10       94.29       89.45      1.01 o 
  -4   4  10      205.20      196.84      1.35 o 
  -3   4  10      276.80      273.29      1.43 o 
  -2   4  10      189.69      170.98      1.14 o 
  -1   4  10       48.52       50.29      0.69 o 
   0   4  10      561.71      520.47      3.52 o 
   1   4  10      250.06      245.25      2.19 o 
   2   4  10       42.70       51.13      0.82 o 
   3   4  10       76.00       84.97      0.88 o 
   4   4  10       82.40       79.02      0.91 o 
   5   4  10       88.65       94.93      1.44 o 
   6   4  10      141.31      141.70      1.50 o 
   7   4  10      206.29      203.51      1.78 o 
   8   4  10       19.22       19.50      1.01 o 
   9   4  10      122.91      117.05      1.71 o 
  10   4  10       22.92       23.53      1.54 o 
  11   4  10       39.24       37.77      1.74 o 
  12   4  10       42.94       40.79      2.04 o 
 -13   5  10        6.02        6.98      1.85 o 
 -12   5  10       98.72       95.76      3.30 o 
 -11   5  10       11.74       11.03      1.14 o 
 -10   5  10       26.25       27.59      0.98 o 
  -9   5  10        7.91        9.19      0.79 o 
  -8   5  10       75.90       77.98      1.16 o 
  -7   5  10      232.97      225.86      2.29 o 
  -6   5  10       67.96       68.68      1.03 o 
  -5   5  10      137.63      134.70      1.22 o 
  -4   5  10       45.28       44.19      0.97 o 
  -3   5  10       49.39       49.83      0.81 o 
  -2   5  10       43.38       46.42      0.78 o 
  -1   5  10       60.96       64.62      0.79 o 
   0   5  10      163.77      152.57      1.10 o 
   1   5  10       34.32       32.87      0.72 o 
   2   5  10        5.59        6.74      0.55 o 
   3   5  10        1.91        2.34      0.58 o 
   4   5  10      149.95      151.38      1.94 o 
   5   5  10       16.75       18.32      0.78 o 
   6   5  10      147.16      142.90      1.94 o 
   7   5  10       40.17       40.44      1.19 o 
   8   5  10      203.40      201.32      2.26 o 
   9   5  10      109.99      108.68      2.77 o 
  10   5  10       27.22       27.58      2.38 o 
  11   5  10       27.19       27.15      2.06 o 
 -13   6  10       12.57       12.47      2.15 o 
 -12   6  10       59.21       56.63      2.16 o 
 -11   6  10       38.50       35.93      1.82 o 
 -10   6  10      120.84      117.95      1.88 o 
  -9   6  10      155.30      153.99      1.97 o 
  -8   6  10      163.49      167.33      1.87 o 
  -7   6  10       18.00       17.55      0.88 o 
  -6   6  10      133.22      129.80      1.66 o 
  -5   6  10       67.53       67.96      1.01 o 
  -4   6  10       30.50       35.47      0.92 o 
  -3   6  10       13.66       15.01      0.67 o 
  -2   6  10      101.27      105.41      1.12 o 
  -1   6  10      193.96      185.91      1.89 o 
   0   6  10       22.90       22.61      0.72 o 
   1   6  10      133.46      128.36      1.18 o 
   2   6  10      164.12      158.68      1.74 o 
   3   6  10       48.70       50.87      0.94 o 
   4   6  10       61.79       63.11      1.09 o 
   5   6  10        1.91        2.73      0.77 o 
   6   6  10       46.52       48.31      1.17 o 
   7   6  10       76.86       73.38      1.52 o 
   8   6  10       28.61       28.26      1.77 o 
   9   6  10       77.53       75.80      3.68 o 
  10   6  10        6.19        6.87      1.78 o 
 -12   7  10       75.17       79.50      3.38 o 
 -11   7  10       26.39       26.88      2.57 o 
 -10   7  10       81.86       86.36      4.14 o 
  -9   7  10       45.02       47.47      2.64 o 
  -8   7  10      205.36      210.31      2.47 o 
  -7   7  10       65.29       64.58      1.55 o 
  -6   7  10       27.30       27.90      1.12 o 
  -5   7  10      125.08      122.62      1.83 o 
  -4   7  10       28.16       30.33      0.99 o 
  -3   7  10       71.24       71.94      1.47 o 
  -2   7  10       56.35       56.96      1.15 o 
  -1   7  10       82.57       81.50      1.31 o 
   0   7  10       59.91       64.26      1.14 o 
   1   7  10      119.33      121.76      1.36 o 
   2   7  10        2.78        3.79      0.76 o 
   3   7  10      309.24      305.99      3.03 o 
   4   7  10      119.96      117.62      1.60 o 
   5   7  10       23.23       24.54      1.15 o 
   6   7  10        0.69        2.09      1.22 o 
   7   7  10       22.31       24.58      5.70 o 
   8   7  10        8.36       11.62      2.24 o 
   9   7  10        4.53        4.60      2.27 o 
 -10   8  10       91.60       92.78      3.54 o 
  -9   8  10       10.58        9.85      2.25 o 
  -8   8  10       25.11       26.53      2.38 o 
  -7   8  10       13.73       13.55      2.09 o 
  -6   8  10       15.09       15.23      1.20 o 
  -5   8  10      101.21      107.14      1.88 o 
  -4   8  10       17.26       17.89      1.08 o 
  -3   8  10        3.05        3.13      0.86 o 
  -2   8  10       44.03       43.30      1.27 o 
  -1   8  10       10.47       12.48      0.93 o 
   0   8  10      134.27      136.48      1.74 o 
   1   8  10       23.38       24.66      0.99 o 
   2   8  10       17.90       19.11      1.14 o 
   3   8  10       20.92       23.05      1.07 o 
   4   8  10       57.80       58.24      2.12 o 
   5   8  10       79.23       77.69      3.29 o 
   6   8  10       51.13       49.69      3.45 o 
   7   8  10       30.75       31.60      3.06 o 
   8   8  10       21.48       19.08      5.02 o 
  -8   9  10        7.26        5.21      1.91 o 
  -7   9  10       34.48       30.78      7.26 o 
  -6   9  10        9.46        6.45      2.28 o 
  -5   9  10        3.16        3.45      2.12 o 
  -4   9  10        3.49        6.26      1.65 o 
  -3   9  10        2.61        2.66      1.97 o 
  -2   9  10       20.39       19.60      1.54 o 
  -1   9  10       38.04       32.29      1.52 o 
   0   9  10        9.61        9.12      1.27 o 
   1   9  10        7.62        8.28      1.68 o 
   2   9  10       19.14       21.40      2.08 o 
   3   9  10      148.33      159.66      4.20 o 
   4   9  10       16.91       21.70      2.60 o 
   5   9  10       19.84       21.81      2.20 o 
   6   9  10       47.31       50.55      3.76 o 
  -6  10  10        5.24        8.78      4.51 o 
  -5  10  10       54.20       49.67     12.12 o 
  -4  10  10       16.03       12.92      2.45 o 
  -3  10  10       41.26       41.78      3.51 o 
  -2  10  10       14.78       15.69      1.91 o 
  -1  10  10       12.18       14.80      1.88 o 
   0  10  10      131.30      132.19      3.98 o 
   1  10  10       25.73       22.27      2.84 o 
   2  10  10        3.15        2.82      1.82 o 
   3  10  10       21.26       24.80      2.15 o 
 -15   0  11       16.81       17.85      3.45 o 
 -14   0  11       30.39       33.34      3.40 o 
 -13   0  11       42.77       43.11      2.46 o 
 -12   0  11       42.43       43.39      1.93 o 
 -11   0  11        3.21        3.48      1.16 o 
 -10   0  11        0.17        2.62      1.26 o 
  -9   0  11        4.67        3.99      0.93 o 
  -8   0  11        2.84        2.48      0.86 o 
  -7   0  11       46.35       45.40      1.39 o 
  -6   0  11      105.91       97.60      2.72 o 
  -5   0  11        8.08        9.66      0.80 o 
  -4   0  11      122.36      142.50      1.62 o 
  -3   0  11       12.73       15.74      0.74 o 
  -2   0  11        9.47        7.05      0.66 o 
  -1   0  11       99.08       99.22      1.94 o 
   0   0  11        4.51        8.34      0.68 o 
   1   0  11     4770.60     4462.37     44.11 o 
   2   0  11     1179.08     1149.34      5.56 o 
   3   0  11       93.49       98.37      1.59 o 
   4   0  11      132.23      124.77      1.87 o 
   5   0  11        0.20        1.11      0.86 o 
   6   0  11      388.82      339.07      5.35 o 
   7   0  11        9.35        9.43      1.28 o 
   8   0  11      104.04       96.69      3.33 o 
   9   0  11        7.90        8.80      1.56 o 
  10   0  11       22.15       22.63      3.06 o 
  11   0  11      111.31      107.20      5.78 o 
  12   0  11        3.55        5.96      3.98 o 
 -15   1  11       25.51       24.40      2.03 o 
 -14   1  11        5.75        7.50      1.74 o 
 -13   1  11       33.31       34.60      1.51 o 
 -12   1  11        9.63       10.06      1.03 o 
 -11   1  11       83.78       79.39      1.66 o 
 -10   1  11       38.62       39.78      1.11 o 
  -9   1  11       12.80       13.92      0.69 o 
  -8   1  11      254.61      238.86      1.78 o 
  -7   1  11       96.37       92.74      1.06 o 
  -6   1  11        5.34        5.82      0.56 o 
  -5   1  11      146.44      134.15      1.12 o 
  -4   1  11       29.66       29.04      0.72 o 
  -3   1  11      229.84      219.94      1.83 o 
  -2   1  11      558.36      540.65      3.37 o 
  -1   1  11       20.96       21.67      0.46 o 
   0   1  11      744.62      709.96      2.85 o 
   1   1  11      106.23      110.84      0.88 o 
   2   1  11       51.75       54.84      0.76 o 
   3   1  11       38.06       39.48      0.72 o 
   4   1  11       53.04       51.65      0.95 o 
   5   1  11       51.01       49.89      0.99 o 
   6   1  11       78.04       71.48      1.17 o 
   7   1  11       27.06       28.64      0.94 o 
   8   1  11       47.03       44.50      1.27 o 
   9   1  11       40.18       40.49      1.44 o 
  10   1  11        0.28        1.41      2.87 o 
  11   1  11       50.30       50.76      3.82 o 
  12   1  11       12.20       12.64      2.36 o 
 -14   2  11       25.66       27.72      2.00 o 
 -13   2  11       37.34       42.24      1.97 o 
 -12   2  11      210.03      202.17      2.15 o 
 -11   2  11      115.32      111.80      1.42 o 
 -10   2  11       19.48       18.65      0.79 o 
  -9   2  11       18.02       19.66      0.89 o 
  -8   2  11       69.12       74.15      1.01 o 
  -7   2  11      107.83      103.53      2.18 o 
  -6   2  11       28.04       29.40      0.68 o 
  -5   2  11      179.07      170.76      1.28 o 
  -4   2  11       15.50       13.24      0.52 o 
  -3   2  11       14.58       13.78      0.50 o 
  -2   2  11       53.01       55.11      0.89 o 
  -1   2  11      163.49      161.67      1.37 o 
   0   2  11      572.80      541.70      3.66 o 
   1   2  11      868.47      787.71      4.21 o 
   2   2  11       20.07       20.34      0.54 o 
   3   2  11       82.12       79.04      0.92 o 
   4   2  11       25.16       24.07      0.74 o 
   5   2  11       80.04       84.14      1.12 o 
   6   2  11      172.78      166.24      1.84 o 
   7   2  11        6.89        7.27      0.82 o 
   8   2  11       89.18       88.64      1.57 o 
   9   2  11      101.36       98.33      1.73 o 
  10   2  11       80.36       74.49      3.49 o 
  11   2  11        7.34        8.19      2.14 o 
  12   2  11       10.25       11.54      2.17 o 
 -14   3  11        2.58        4.12      1.57 o 
 -13   3  11       61.06       63.67      2.24 o 
 -12   3  11       39.51       40.83      1.20 o 
 -11   3  11        4.85        4.51      0.84 o 
 -10   3  11       14.10       14.17      0.77 o 
  -9   3  11       33.96       34.44      0.85 o 
  -8   3  11       12.55       13.85      0.66 o 
  -7   3  11      118.48      114.67      1.23 o 
  -6   3  11      100.87       96.36      0.98 o 
  -5   3  11     1165.34     1043.22      5.65 o 
  -4   3  11       77.80       83.17      1.06 o 
  -3   3  11       53.99       58.17      0.76 o 
  -2   3  11      343.05      318.82      2.18 o 
  -1   3  11       89.40       88.91      0.88 o 
   0   3  11      870.31      809.93      8.28 o 
   1   3  11       26.63       27.38      0.59 o 
   2   3  11        1.65        3.08      0.47 o 
   3   3  11      219.83      220.34      1.66 o 
   4   3  11        6.62        6.01      0.54 o 
   5   3  11       48.08       55.44      0.91 o 
   6   3  11      231.47      221.30      2.30 o 
   7   3  11       86.66       83.49      1.50 o 
   8   3  11       46.73       48.52      1.24 o 
   9   3  11       43.89       42.35      1.27 o 
  10   3  11       90.44       89.51      2.38 o 
  11   3  11        7.50        6.60      1.74 o 
 -14   4  11       17.41       16.83      1.81 o 
 -13   4  11       18.59       18.74      1.62 o 
 -12   4  11       51.05       52.50      1.39 o 
 -11   4  11        0.07        0.40      0.81 o 
 -10   4  11       23.61       23.77      0.87 o 
  -9   4  11       41.46       43.57      0.92 o 
  -8   4  11       21.27       25.05      0.77 o 
  -7   4  11      189.41      187.73      1.63 o 
  -6   4  11      191.18      179.46      1.39 o 
  -5   4  11      280.41      262.73      1.52 o 
  -4   4  11      162.63      160.02      1.20 o 
  -3   4  11        0.02        0.49      0.52 o 
  -2   4  11       93.85       88.29      0.96 o 
  -1   4  11      304.36      298.85      2.35 o 
   0   4  11      122.09      112.45      1.05 o 
   1   4  11       78.71       62.57      0.94 o 
   2   4  11      162.37      149.82      1.68 o 
   3   4  11       55.04       47.80      0.82 o 
   4   4  11        2.31        2.78      0.55 o 
   5   4  11       28.89       29.09      0.78 o 
   6   4  11      151.74      144.78      1.47 o 
   7   4  11       45.92       49.64      1.07 o 
   8   4  11      287.33      276.86      4.20 o 
   9   4  11       47.31       47.39      1.99 o 
  10   4  11       89.74       81.37      2.27 o 
  11   4  11        2.24        2.89      1.87 o 
 -13   5  11      213.33      197.91      3.56 o 
 -12   5  11       22.78       21.97      1.61 o 
 -11   5  11       33.21       32.43      1.46 o 
 -10   5  11       39.65       42.21      1.25 o 
  -9   5  11      149.15      147.93      1.92 o 
  -8   5  11       41.91       43.28      1.19 o 
  -7   5  11        2.46        3.43      0.79 o 
  -6   5  11       74.42       72.33      1.07 o 
  -5   5  11      205.08      204.08      2.26 o 
  -4   5  11       78.51       83.10      1.08 o 
  -3   5  11       82.87       83.72      1.08 o 
  -2   5  11       57.07       56.56      0.87 o 
  -1   5  11       37.16       40.04      0.76 o 
   0   5  11      107.26       95.16      1.49 o 
   1   5  11      227.09      221.59      1.87 o 
   2   5  11       43.32       47.21      0.89 o 
   3   5  11       32.80       36.65      0.83 o 
   4   5  11       15.03       17.47      0.79 o 
   5   5  11       40.87       38.34      1.03 o 
   6   5  11      103.25       99.27      1.44 o 
   7   5  11       70.15       64.89      1.54 o 
   8   5  11       22.74       24.29      1.53 o 
   9   5  11       15.28       16.79      1.78 o 
  10   5  11       17.13       16.60      1.85 o 
 -12   6  11       38.67       40.57      1.87 o 
 -11   6  11        8.84        8.67      1.65 o 
 -10   6  11      100.05      100.02      2.92 o 
  -9   6  11       26.78       26.68      1.16 o 
  -8   6  11       16.78       15.94      1.00 o 
  -7   6  11       14.14       16.26      0.89 o 
  -6   6  11       69.53       67.58      1.40 o 
  -5   6  11       96.20       95.50      1.60 o 
  -4   6  11       15.97       16.99      0.76 o 
  -3   6  11      105.26      108.88      1.93 o 
  -2   6  11       55.01       57.69      0.93 o 
  -1   6  11       30.26       33.32      0.85 o 
   0   6  11       43.06       44.29      0.88 o 
   1   6  11        9.49       10.20      0.65 o 
   2   6  11        9.14       11.26      0.74 o 
   3   6  11       32.20       35.94      0.89 o 
   4   6  11      265.08      266.23      2.35 o 
   5   6  11       20.81       21.21      0.97 o 
   6   6  11      148.81      147.10      1.89 o 
   7   6  11       70.56       69.77      3.19 o 
   8   6  11        9.33       11.18      1.66 o 
   9   6  11       25.44       28.83      2.95 o 
  10   6  11       11.94       12.94      1.89 o 
 -11   7  11        6.74        6.58      2.26 o 
 -10   7  11      158.19      152.91      4.18 o 
  -9   7  11      105.40      108.05      4.58 o 
  -8   7  11      114.18      113.96      3.69 o 
  -7   7  11       28.13       27.00      1.40 o 
  -6   7  11       41.01       38.56      1.28 o 
  -5   7  11      129.46      134.55      2.02 o 
  -4   7  11       17.20       16.29      0.92 o 
  -3   7  11       50.73       52.14      1.10 o 
  -2   7  11       72.70       73.12      1.56 o 
  -1   7  11      130.31      130.24      1.71 o 
   0   7  11       71.38       73.68      1.31 o 
   1   7  11       53.89       56.70      1.07 o 
   2   7  11       11.82       12.56      0.87 o 
   3   7  11       38.77       41.89      1.16 o 
   4   7  11       96.22       94.73      1.57 o 
   5   7  11        4.28        4.08      1.03 o 
   6   7  11       29.00       29.21      1.98 o 
   7   7  11       88.74       91.54      3.43 o 
   8   7  11       61.35       57.11      6.65 o 
   9   7  11       47.05       42.53      2.96 o 
 -10   8  11       34.37       35.45      2.71 o 
  -9   8  11       25.66       24.82      2.51 o 
  -8   8  11       88.73       66.73     29.51 o 
  -7   8  11        2.30        2.08      2.11 o 
  -6   8  11       60.11       61.23      3.38 o 
  -5   8  11       44.97       45.12      1.60 o 
  -4   8  11        7.18        7.69      1.00 o 
  -3   8  11        0.24        0.84      1.01 o 
  -2   8  11       13.43       11.70      1.02 o 
  -1   8  11       14.82       16.29      1.06 o 
   0   8  11       67.92       67.93      1.36 o 
   1   8  11       13.16       12.95      0.98 o 
   2   8  11       29.66       30.93      1.25 o 
   3   8  11       72.79       73.46      2.37 o 
   4   8  11      100.99      104.06      2.77 o 
   5   8  11       10.34       13.85      1.78 o 
   6   8  11       52.00       44.54     15.45 o 
   7   8  11        5.18        6.47      2.35 o 
  -8   9  11       19.40       18.37      9.90 o 
  -7   9  11        3.61        2.58      2.35 o 
  -6   9  11       12.46       11.87      3.06 o 
  -5   9  11        7.58        4.93      2.16 o 
  -4   9  11        3.21        3.42      2.11 o 
  -3   9  11       50.48       43.25      3.08 o 
  -2   9  11       33.18       34.41      2.48 o 
  -1   9  11       24.07       22.65      1.61 o 
   0   9  11        4.37        4.13      1.41 o 
   1   9  11       10.49        8.03      1.74 o 
   2   9  11       25.53       26.56      2.54 o 
   3   9  11       22.36       22.84      2.58 o 
   4   9  11       15.15       14.94      1.92 o 
   5   9  11        2.08        3.18      1.81 o 
  -5  10  11        0.24        0.71      3.71 o 
  -4  10  11       37.17       36.75      5.65 o 
  -3  10  11       25.77       24.37      2.61 o 
  -2  10  11      141.63      142.60      5.06 o 
  -1  10  11        0.07        0.95      1.83 o 
   0  10  11       29.25       19.45      2.67 o 
   1  10  11       27.48       26.99      2.60 o 
   2  10  11        9.95       11.41      2.00 o 
 -14   0  12        8.15       10.03      3.07 o 
 -13   0  12        0.49        0.69      2.98 o 
 -12   0  12       26.03       28.19      1.53 o 
 -11   0  12        0.10        0.07      1.26 o 
 -10   0  12      222.14      205.39      5.26 o 
  -9   0  12       12.63       13.23      1.27 o 
  -8   0  12        0.17        1.00      0.94 o 
  -7   0  12        0.45        1.39      1.02 o 
  -6   0  12       32.63       30.62      1.37 o 
  -5   0  12        8.55       10.28      0.70 o 
  -4   0  12      657.96      592.01      2.81 o 
  -3   0  12        0.12        0.37      0.66 o 
  -2   0  12       30.27       37.57      1.57 o 
  -1   0  12      496.61      483.30      4.75 o 
   0   0  12      243.84      231.60      2.87 o 
   1   0  12      266.46      268.51      2.55 o 
   2   0  12      644.91      638.31      4.46 o 
   3   0  12       75.20       72.90      1.50 o 
   4   0  12      627.49      573.60      5.39 o 
   5   0  12        1.06        3.83      0.95 o 
   6   0  12       15.91       17.21      1.24 o 
   7   0  12       12.17        9.93      1.17 o 
   8   0  12       12.86       15.02      1.50 o 
   9   0  12       54.09       55.03      2.43 o 
  10   0  12        0.27        2.01      2.85 o 
  11   0  12        9.92       10.08      3.17 o 
  12   0  12        2.47        2.15      3.04 o 
 -14   1  12       58.96       63.29      2.32 o 
 -13   1  12        9.55       11.29      2.03 o 
 -12   1  12       78.79       82.00      1.54 o 
 -11   1  12       45.13       43.67      1.22 o 
 -10   1  12       14.71       15.00      0.85 o 
  -9   1  12       20.82       20.22      0.77 o 
  -8   1  12      199.13      188.59      1.80 o 
  -7   1  12      114.35      108.41      1.13 o 
  -6   1  12      181.73      179.84      1.45 o 
  -5   1  12      447.11      395.37      3.15 o 
  -4   1  12       67.20       58.36      0.93 o 
  -3   1  12      275.23      268.58      1.85 o 
  -2   1  12      333.07      306.94      1.99 o 
  -1   1  12        0.93        1.43      0.43 o 
   0   1  12      861.52      803.87      3.96 o 
   1   1  12     1976.38     1841.81     10.11 o 
   2   1  12       18.56       20.03      0.61 o 
   3   1  12       46.20       46.38      0.85 o 
   4   1  12       64.89       64.82      1.00 o 
   5   1  12       31.95       34.20      1.13 o 
   6   1  12       17.60       18.68      0.82 o 
   7   1  12       17.76       16.28      0.95 o 
   8   1  12        7.01        8.82      1.02 o 
   9   1  12       11.02       10.79      1.13 o 
  10   1  12      109.45      108.94      3.11 o 
  11   1  12       41.99       39.05      2.55 o 
  12   1  12        2.97        4.31      2.29 o 
 -14   2  12        7.56        9.35      1.88 o 
 -13   2  12       27.16       30.78      1.92 o 
 -12   2  12       29.55       31.05      1.16 o 
 -11   2  12      136.32      133.91      1.67 o 
 -10   2  12       40.68       42.09      1.48 o 
  -9   2  12       56.13       53.95      1.01 o 
  -8   2  12       27.45       31.55      0.84 o 
  -7   2  12       71.74       71.68      0.99 o 
  -6   2  12      127.81      124.68      1.16 o 
  -5   2  12      272.31      263.99      2.15 o 
  -4   2  12      287.41      250.82      2.00 o 
  -3   2  12       25.63       28.01      0.68 o 
  -2   2  12       74.22       72.43      1.01 o 
  -1   2  12      129.40      128.60      1.26 o 
   0   2  12       72.51       73.19      0.87 o 
   1   2  12      229.18      216.80      1.73 o 
   2   2  12       66.92       69.62      0.87 o 
   3   2  12       26.21       24.29      0.71 o 
   4   2  12      176.24      166.82      1.46 o 
   5   2  12       52.45       49.59      0.98 o 
   6   2  12       30.15       30.48      0.98 o 
   7   2  12        9.76       11.59      0.98 o 
   8   2  12      189.87      179.83      4.46 o 
   9   2  12       25.67       27.70      1.41 o 
  10   2  12       63.55       63.83      2.58 o 
  11   2  12        1.69        1.84      2.13 o 
 -14   3  12       21.22       20.47      1.69 o 
 -13   3  12        7.74        8.86      1.72 o 
 -12   3  12       24.51       23.44      1.28 o 
 -11   3  12       21.40       22.69      0.98 o 
 -10   3  12        1.97        2.78      0.74 o 
  -9   3  12       36.49       35.07      0.88 o 
  -8   3  12       48.68       48.89      1.08 o 
  -7   3  12       17.83       18.30      0.77 o 
  -6   3  12      247.39      244.39      2.40 o 
  -5   3  12      165.80      155.77      1.22 o 
  -4   3  12      113.06      109.46      1.28 o 
  -3   3  12        4.33        5.50      0.51 o 
  -2   3  12      362.66      322.34      2.87 o 
  -1   3  12      147.80      136.93      2.00 o 
   0   3  12       30.07       26.82      0.66 o 
   1   3  12      149.70      132.85      1.12 o 
   2   3  12      272.96      256.21      1.44 o 
   3   3  12      102.05      106.61      1.10 o 
   4   3  12      100.60       93.76      1.12 o 
   5   3  12       68.60       74.23      1.05 o 
   6   3  12       24.72       23.19      0.85 o 
   7   3  12       70.94       73.37      1.36 o 
   8   3  12      149.37      147.85      2.49 o 
   9   3  12       57.45       57.47      1.80 o 
  10   3  12       55.96       53.66      2.32 o 
  11   3  12       12.07       10.99      1.83 o 
 -13   4  12       21.12       21.83      1.80 o 
 -12   4  12       55.44       56.35      2.17 o 
 -11   4  12       26.44       26.97      1.15 o 
 -10   4  12       15.17       15.39      0.89 o 
  -9   4  12       17.30       16.28      0.82 o 
  -8   4  12        9.34       10.79      0.79 o 
  -7   4  12       35.53       38.38      0.93 o 
  -6   4  12       11.42       11.90      0.68 o 
  -5   4  12      141.39      143.47      1.29 o 
  -4   4  12      135.38      139.96      1.17 o 
  -3   4  12       51.47       46.35      1.10 o 
  -2   4  12       27.96       28.16      0.70 o 
  -1   4  12       93.94       83.08      1.01 o 
   0   4  12      108.33      116.59      1.19 o 
   1   4  12       34.23       28.35      0.77 o 
   2   4  12      107.75       98.69      1.07 o 
   3   4  12        4.79        6.55      0.57 o 
   4   4  12       40.75       42.63      0.87 o 
   5   4  12       80.90       79.76      1.16 o 
   6   4  12      165.78      163.48      1.59 o 
   7   4  12       12.71       14.95      0.89 o 
   8   4  12      136.22      136.35      3.16 o 
   9   4  12      278.14      262.14      4.10 o 
  10   4  12       36.76       38.14      2.69 o 
 -13   5  12        6.46        7.98      1.90 o 
 -12   5  12       29.83       28.05      1.72 o 
 -11   5  12       10.61       10.62      1.46 o 
 -10   5  12       92.74       89.82      1.90 o 
  -9   5  12       71.14       73.11      1.44 o 
  -8   5  12       33.61       33.04      1.10 o 
  -7   5  12       27.73       29.08      1.12 o 
  -6   5  12       83.13       82.93      1.34 o 
  -5   5  12      689.66      635.84      4.55 o 
  -4   5  12       20.01       21.36      0.77 o 
  -3   5  12        4.29        5.59      0.64 o 
  -2   5  12       18.32       23.01      0.71 o 
  -1   5  12      163.68      151.91      2.14 o 
   0   5  12       48.31       47.38      0.88 o 
   1   5  12        2.49        5.53      0.59 o 
   2   5  12       68.06       65.98      1.17 o 
   3   5  12       50.83       46.83      0.99 o 
   4   5  12       22.61       23.57      0.93 o 
   5   5  12        7.54        9.26      0.93 o 
   6   5  12       56.68       57.77      1.55 o 
   7   5  12        9.54        9.88      1.05 o 
   8   5  12       55.57       52.18      4.08 o 
   9   5  12        6.60        7.48      1.66 o 
  10   5  12       18.92       21.38      2.33 o 
 -12   6  12       44.70       50.08      2.28 o 
 -11   6  12        8.27        8.22      1.72 o 
 -10   6  12       62.93       70.75      2.72 o 
  -9   6  12       38.93       39.90      1.49 o 
  -8   6  12       35.02       41.35      1.34 o 
  -7   6  12        9.18       10.59      1.01 o 
  -6   6  12      122.93      126.49      1.66 o 
  -5   6  12      103.51      101.78      1.39 o 
  -4   6  12       95.26       92.50      1.24 o 
  -3   6  12       62.51       62.81      1.01 o 
  -2   6  12       22.34       22.40      0.80 o 
  -1   6  12       29.55       30.02      0.93 o 
   0   6  12      162.75      162.34      1.67 o 
   1   6  12       51.44       52.42      0.93 o 
   2   6  12       18.46       20.49      0.84 o 
   3   6  12        6.36        6.06      0.78 o 
   4   6  12       62.27       62.90      1.27 o 
   5   6  12       13.22       15.90      0.98 o 
   6   6  12       44.67       47.30      2.19 o 
   7   6  12       28.38       27.35      1.86 o 
   8   6  12        9.48       10.69      1.77 o 
   9   6  12       44.95       47.01      3.35 o 
 -11   7  12        2.01        1.47      2.27 o 
 -10   7  12        2.97        3.29      2.19 o 
  -9   7  12       21.27       21.48      3.40 o 
  -8   7  12       59.91       63.63      4.15 o 
  -7   7  12       19.49       18.39      1.35 o 
  -6   7  12       93.65      101.00      1.83 o 
  -5   7  12       58.83       55.30      1.27 o 
  -4   7  12       30.15       34.79      1.09 o 
  -3   7  12       11.57       12.52      0.99 o 
  -2   7  12       59.26       63.15      1.37 o 
  -1   7  12       27.49       27.62      1.12 o 
   0   7  12      201.25      202.27      2.77 o 
   1   7  12       17.57       21.10      0.92 o 
   2   7  12        3.13        5.48      0.84 o 
   3   7  12       89.10       92.78      1.59 o 
   4   7  12      164.93      156.80      4.92 o 
   5   7  12        2.93        5.76      1.66 o 
   6   7  12        1.81        1.67      2.11 o 
   7   7  12       45.47       46.91      8.30 o 
   8   7  12       73.27       62.56     16.43 o 
  -9   8  12       33.07       30.52      3.87 o 
  -8   8  12       27.23       29.20      3.64 o 
  -7   8  12       17.38       14.75      5.80 o 
  -6   8  12       13.89       13.20      2.17 o 
  -5   8  12       73.32       60.69      3.58 o 
  -4   8  12       28.98       29.35      2.71 o 
  -3   8  12        9.31        9.04      1.14 o 
  -2   8  12       36.56       33.69      1.96 o 
  -1   8  12       37.47       39.41      1.29 o 
   0   8  12       98.31       91.74      1.55 o 
   1   8  12        7.69        8.71      1.13 o 
   2   8  12       30.43       31.64      1.87 o 
   3   8  12      123.54      121.84      6.33 o 
   4   8  12       96.62       95.65      5.61 o 
   5   8  12        9.81       12.80      2.33 o 
   6   8  12       23.00       21.08      2.50 o 
  -7   9  12       16.99       13.75      5.14 o 
  -6   9  12       79.68       69.31     17.67 o 
  -5   9  12       69.42       58.32      3.09 o 
  -4   9  12       57.75       55.66      4.44 o 
  -3   9  12        2.21        0.69      2.17 o 
  -2   9  12        8.57       10.42      1.77 o 
  -1   9  12       41.64       44.79      2.59 o 
   0   9  12       23.02       26.04      2.54 o 
   1   9  12        8.03        8.65      2.00 o 
   2   9  12       12.67       13.16      3.15 o 
   3   9  12       20.43       19.57      2.00 o 
   4   9  12       21.67       22.45      2.07 o 
  -4  10  12       97.71       88.90     13.52 o 
  -3  10  12       16.78       14.64      2.47 o 
  -2  10  12      170.75      157.83     11.18 o 
  -1  10  12        1.64        1.59      1.84 o 
   0  10  12       15.94       16.27      3.52 o 
   1  10  12       14.49       14.78      2.07 o 
 -14   0  13        3.18        5.15      2.96 o 
 -13   0  13        0.46        2.50      2.93 o 
 -12   0  13       41.06       42.58      1.93 o 
 -11   0  13       26.50       27.93      1.57 o 
 -10   0  13       33.65       35.86      1.83 o 
  -9   0  13       14.38       14.47      1.41 o 
  -8   0  13       80.93       86.99      1.70 o 
  -7   0  13      722.63      683.30      6.66 o 
  -6   0  13       21.99       24.47      1.05 o 
  -5   0  13       65.33       58.12      1.32 o 
  -4   0  13        1.93        2.96      0.66 o 
  -3   0  13      520.96      456.30      5.93 o 
  -2   0  13      132.99      116.73      1.65 o 
  -1   0  13      304.52      294.07      4.32 o 
   0   0  13      386.97      379.47      3.32 o 
   1   0  13        6.04        7.37      0.82 o 
   2   0  13       57.92       61.54      1.36 o 
   3   0  13       51.35       53.38      1.35 o 
   4   0  13       14.61       12.56      1.03 o 
   5   0  13       84.37       77.61      1.68 o 
   6   0  13        0.33        1.25      1.09 o 
   7   0  13      111.18      113.69      3.20 o 
   8   0  13      204.59      206.12      3.36 o 
   9   0  13       45.51       46.79      3.47 o 
  10   0  13      120.01      116.96      4.48 o 
  11   0  13        3.50        5.92      3.10 o 
 -14   1  13        4.33        5.70      1.85 o 
 -13   1  13       15.27       15.79      2.05 o 
 -12   1  13       19.22       22.74      1.18 o 
 -11   1  13       62.11       60.87      1.36 o 
 -10   1  13       81.28       79.13      1.67 o 
  -9   1  13       21.25       23.47      0.90 o 
  -8   1  13      218.42      202.99      2.16 o 
  -7   1  13       93.94       90.32      1.17 o 
  -6   1  13      283.07      260.47      2.89 o 
  -5   1  13       18.65       18.74      0.66 o 
  -4   1  13      376.61      321.50      2.88 o 
  -3   1  13       29.39       34.29      0.82 o 
  -2   1  13      337.93      317.64      2.20 o 
  -1   1  13       14.90       15.23      0.56 o 
   0   1  13       32.21       34.33      0.74 o 
   1   1  13      118.50      123.05      1.08 o 
   2   1  13       79.71       81.29      1.03 o 
   3   1  13       71.81       74.27      1.05 o 
   4   1  13      109.34      108.80      1.27 o 
   5   1  13       15.39       16.10      0.85 o 
   6   1  13        3.05        3.89      0.83 o 
   7   1  13       66.64       69.11      1.46 o 
   8   1  13      115.68      115.29      1.99 o 
   9   1  13      127.38      121.63      3.11 o 
  10   1  13        6.14        7.06      2.02 o 
  11   1  13       12.87       11.32      2.30 o 
 -14   2  13       51.01       50.44      2.30 o 
 -13   2  13       59.06       58.58      2.27 o 
 -12   2  13       83.16       81.44      1.96 o 
 -11   2  13      147.02      143.22      1.55 o 
 -10   2  13       69.97       66.70      1.20 o 
  -9   2  13       39.56       40.03      1.03 o 
  -8   2  13      103.92      101.18      1.30 o 
  -7   2  13       44.39       45.48      0.96 o 
  -6   2  13       32.99       34.51      0.84 o 
  -5   2  13        0.35        1.52      0.62 o 
  -4   2  13      463.71      455.62      2.47 o 
  -3   2  13        6.95        6.52      0.64 o 
  -2   2  13      113.09       96.34      1.17 o 
  -1   2  13      200.29      189.51      1.27 o 
   0   2  13      183.49      171.06      2.10 o 
   1   2  13       53.02       51.46      0.80 o 
   2   2  13       10.82       11.43      0.60 o 
   3   2  13       82.84       89.46      1.11 o 
   4   2  13        3.28        3.46      0.69 o 
   5   2  13       42.69       43.04      1.07 o 
   6   2  13       19.24       20.31      0.95 o 
   7   2  13      124.22      120.49      1.77 o 
   8   2  13      147.46      144.49      2.34 o 
   9   2  13       24.59       25.34      2.13 o 
  10   2  13       21.78       23.91      2.92 o 
  11   2  13       16.01       16.84      2.33 o 
 -14   3  13       11.50       10.75      1.69 o 
 -13   3  13       46.09       48.51      2.71 o 
 -12   3  13        0.32        1.66      1.67 o 
 -11   3  13       30.04       31.42      1.20 o 
 -10   3  13      104.44      102.12      1.48 o 
  -9   3  13       18.81       18.41      0.90 o 
  -8   3  13       81.94       82.71      1.52 o 
  -7   3  13        1.97        2.95      0.75 o 
  -6   3  13      142.08      135.50      1.93 o 
  -5   3  13       23.94       23.59      0.77 o 
  -4   3  13      145.63      138.10      1.24 o 
  -3   3  13       94.08      100.27      1.01 o 
  -2   3  13      157.47      167.71      1.86 o 
  -1   3  13       65.01       66.22      0.86 o 
   0   3  13       43.79       40.73      0.81 o 
   1   3  13      172.52      173.79      1.50 o 
   2   3  13       26.98       33.28      0.76 o 
   3   3  13       45.01       48.35      0.87 o 
   4   3  13      131.05      134.76      1.32 o 
   5   3  13       45.54       45.18      0.94 o 
   6   3  13        1.57        2.32      0.77 o 
   7   3  13      170.25      165.18      2.40 o 
   8   3  13       50.53       55.09      1.61 o 
   9   3  13       28.12       27.19      1.84 o 
  10   3  13      155.37      145.96      2.95 o 
 -13   4  13        8.88       10.41      1.72 o 
 -12   4  13       10.61        9.24      1.40 o 
 -11   4  13       88.10       89.24      1.98 o 
 -10   4  13       18.52       18.66      1.00 o 
  -9   4  13        8.32        9.36      0.91 o 
  -8   4  13       66.41       66.06      1.25 o 
  -7   4  13       10.49       13.50      0.86 o 
  -6   4  13       24.89       24.42      0.85 o 
  -5   4  13      253.62      247.98      1.82 o 
  -4   4  13      363.65      350.58      3.49 o 
  -3   4  13      101.54      109.86      1.19 o 
  -2   4  13      200.40      204.61      2.31 o 
  -1   4  13      108.61       95.26      1.70 o 
   0   4  13        3.08        1.95      0.66 o 
   1   4  13       38.57       45.56      1.04 o 
   2   4  13       48.96       42.87      1.00 o 
   3   4  13       18.95       20.08      0.83 o 
   4   4  13        0.67        1.64      0.74 o 
   5   4  13      172.95      173.54      1.70 o 
   6   4  13      170.96      161.78      1.72 o 
   7   4  13      158.21      150.39      2.54 o 
   8   4  13      313.63      291.93      3.45 o 
   9   4  13       26.35       25.55      2.87 o 
  10   4  13        3.38        4.36      2.15 o 
 -12   5  13        1.84        3.77      1.74 o 
 -11   5  13       43.38       46.19      2.12 o 
 -10   5  13       57.48       62.34      1.89 o 
  -9   5  13       54.49       59.97      1.50 o 
  -8   5  13      158.26      153.87      2.64 o 
  -7   5  13       39.08       41.36      1.26 o 
  -6   5  13       89.59       86.89      1.33 o 
  -5   5  13      175.03      164.55      1.64 o 
  -4   5  13       60.54       66.67      1.07 o 
  -3   5  13        3.36        3.07      0.66 o 
  -2   5  13       54.88       58.36      1.00 o 
  -1   5  13       32.56       35.93      0.94 o 
   0   5  13      108.80      103.30      1.27 o 
   1   5  13       43.62       41.10      0.95 o 
   2   5  13        2.63        3.25      0.67 o 
   3   5  13       10.60       11.06      0.84 o 
   4   5  13        8.43        8.13      0.93 o 
   5   5  13       24.39       25.64      1.12 o 
   6   5  13        8.32        9.74      1.04 o 
   7   5  13      230.22      217.61     13.68 o 
   8   5  13        0.05        1.40      1.68 o 
   9   5  13        1.76        3.06      1.74 o 
 -11   6  13      115.67      112.82      2.79 o 
 -10   6  13       75.53       73.63      3.67 o 
  -9   6  13      217.05      220.64      3.36 o 
  -8   6  13        8.64       12.47      1.15 o 
  -7   6  13       33.37       34.60      1.50 o 
  -6   6  13       60.92       61.44      1.33 o 
  -5   6  13       48.86       45.17      1.32 o 
  -4   6  13       59.87       63.62      1.12 o 
  -3   6  13       43.38       44.51      0.99 o 
  -2   6  13      152.14      158.84      1.65 o 
  -1   6  13       26.78       27.85      0.95 o 
   0   6  13       48.22       49.37      1.05 o 
   1   6  13       33.38       36.38      0.98 o 
   2   6  13       16.35       14.54      0.86 o 
   3   6  13       11.28       11.89      0.91 o 
   4   6  13       80.83       77.87      1.52 o 
   5   6  13       89.09       90.32      1.90 o 
   6   6  13       65.64       67.27      3.93 o 
   7   6  13       25.62       23.95      2.03 o 
   8   6  13      114.03      109.55      3.40 o 
 -10   7  13      146.50      141.27      5.83 o 
  -9   7  13        8.78        8.64      3.20 o 
  -8   7  13        5.54        4.98      2.99 o 
  -7   7  13       51.57       51.05      4.05 o 
  -6   7  13       41.88       43.08      1.58 o 
  -5   7  13       92.21       90.20      2.31 o 
  -4   7  13        3.45        5.67      0.90 o 
  -3   7  13       26.11       29.34      1.35 o 
  -2   7  13       57.33       58.65      1.53 o 
  -1   7  13      110.61      116.51      1.87 o 
   0   7  13      101.42      102.63      1.66 o 
   1   7  13       32.21       30.62      1.04 o 
   2   7  13       73.75       76.84      1.58 o 
   3   7  13       92.99       94.91      2.03 o 
   4   7  13        4.89        5.12      1.43 o 
   5   7  13       68.04       55.38     14.18 o 
   6   7  13       32.49       31.42      2.66 o 
   7   7  13       43.53       39.64      2.88 o 
  -9   8  13        0.15        1.44      3.31 o 
  -8   8  13       17.30       20.90      3.47 o 
  -7   8  13        4.62        9.11      3.09 o 
  -6   8  13       26.13       21.17      2.43 o 
  -5   8  13       48.00       44.78      2.17 o 
  -4   8  13       63.80       58.35      2.92 o 
  -3   8  13       37.96       42.07      2.48 o 
  -2   8  13       10.20       10.85      1.67 o 
  -1   8  13      193.04      195.34      3.20 o 
   0   8  13      180.62      181.84      3.82 o 
   1   8  13       29.04       30.87      2.56 o 
   2   8  13       59.45       56.45      2.32 o 
   3   8  13       18.03       18.05      2.36 o 
   4   8  13        7.60        5.90      2.23 o 
   5   8  13       20.26       21.15      3.82 o 
   6   8  13       21.55       13.64      5.57 o 
  -6   9  13       24.59       28.43      6.56 o 
  -5   9  13        6.12        8.09      2.29 o 
  -4   9  13      117.59      117.35     12.96 o 
  -3   9  13      113.60      106.62      4.46 o 
  -2   9  13       61.00       59.80      2.47 o 
  -1   9  13        6.76        8.05      1.78 o 
   0   9  13       10.90       13.60      2.41 o 
   1   9  13        7.71        7.30      1.84 o 
   2   9  13      115.67      115.33      5.99 o 
   3   9  13        8.05        8.31      3.36 o 
 -14   0  14       11.20       12.59      3.34 o 
 -13   0  14        0.98       -1.05      2.96 o 
 -12   0  14       53.78       50.00      2.86 o 
 -11   0  14       97.59       97.97      2.53 o 
 -10   0  14        0.15        0.83      1.21 o 
  -9   0  14        7.31        7.33      1.38 o 
  -8   0  14        8.12       11.84      1.15 o 
  -7   0  14       28.49       28.54      1.39 o 
  -6   0  14        2.96        2.68      0.89 o 
  -5   0  14      162.34      147.83      3.16 o 
  -4   0  14       73.49       69.74      1.46 o 
  -3   0  14       31.97       35.45      1.02 o 
  -2   0  14      133.39      137.05      1.80 o 
  -1   0  14       12.72       16.58      1.37 o 
   0   0  14      160.77      164.94      2.30 o 
   1   0  14       71.10       76.58      1.78 o 
   2   0  14       85.86       89.96      1.62 o 
   3   0  14      201.76      204.55      3.37 o 
   4   0  14       76.47       85.05      2.15 o 
   5   0  14       23.61       26.10      1.55 o 
   6   0  14       14.28       14.89      1.27 o 
   7   0  14        2.96        4.61      1.27 o 
   8   0  14      240.33      230.49      5.08 o 
   9   0  14       32.03       33.63      3.39 o 
  10   0  14        3.83        6.06      2.78 o 
 -14   1  14       40.01       39.08      3.00 o 
 -13   1  14        0.04        2.04      1.80 o 
 -12   1  14       58.11       60.05      1.88 o 
 -11   1  14       54.46       54.29      2.22 o 
 -10   1  14        1.36        3.13      0.94 o 
  -9   1  14       10.56       12.61      0.94 o 
  -8   1  14       41.87       44.13      1.20 o 
  -7   1  14        8.96        8.42      0.79 o 
  -6   1  14       97.17       95.06      1.75 o 
  -5   1  14      171.30      167.22      1.42 o 
  -4   1  14       10.27        9.09      0.63 o 
  -3   1  14      139.34      124.24      1.68 o 
  -2   1  14       58.61       60.89      1.02 o 
  -1   1  14       51.14       48.47      0.82 o 
   0   1  14      157.04      154.90      1.21 o 
   1   1  14      173.10      170.22      1.36 o 
   2   1  14       66.16       71.62      1.09 o 
   3   1  14      130.60      130.67      1.39 o 
   4   1  14        2.27        2.55      0.77 o 
   5   1  14       82.46       83.99      1.36 o 
   6   1  14       19.94       19.48      0.99 o 
   7   1  14       44.37       45.57      1.26 o 
   8   1  14       82.12       79.88      1.83 o 
   9   1  14        6.44        6.66      2.02 o 
  10   1  14        5.19        5.69      2.11 o 
 -14   2  14       22.26       22.33      2.06 o 
 -13   2  14       43.74       46.26      2.14 o 
 -12   2  14       22.27       24.17      1.64 o 
 -11   2  14      112.97      111.28      1.60 o 
 -10   2  14       10.64       11.02      0.92 o 
  -9   2  14       43.99       44.21      1.10 o 
  -8   2  14      104.46      105.54      2.78 o 
  -7   2  14       27.84       26.78      1.02 o 
  -6   2  14      291.05      285.48      2.10 o 
  -5   2  14      403.39      371.89      2.26 o 
  -4   2  14       32.46       31.28      1.00 o 
  -3   2  14      127.64      112.30      1.34 o 
  -2   2  14      208.77      202.76      2.18 o 
  -1   2  14      276.78      259.38      2.32 o 
   0   2  14       54.39       51.43      0.88 o 
   1   2  14       47.80       49.36      0.83 o 
   2   2  14        8.95        9.70      0.67 o 
   3   2  14       21.04       23.32      0.80 o 
   4   2  14       49.31       55.63      1.09 o 
   5   2  14        3.80        3.71      0.74 o 
   6   2  14      111.08      111.46      1.86 o 
   7   2  14      100.23       91.00      5.91 o 
   8   2  14      219.24      178.07     15.93 o 
   9   2  14       29.32       30.54      2.31 o 
  10   2  14        8.51        9.58      2.13 o 
 -13   3  14       17.92       18.63      1.94 o 
 -12   3  14       41.26       43.05      2.03 o 
 -11   3  14       35.50       36.72      1.63 o 
 -10   3  14       97.79      100.82      1.85 o 
  -9   3  14       17.65       19.75      1.04 o 
  -8   3  14      133.76      134.56      1.64 o 
  -7   3  14       49.74       50.94      1.14 o 
  -6   3  14       22.65       24.93      0.85 o 
  -5   3  14      112.31      108.72      1.30 o 
  -4   3  14      126.04      122.81      1.33 o 
  -3   3  14       12.26       11.81      0.72 o 
  -2   3  14      158.50      141.41      1.21 o 
  -1   3  14      151.16      134.15      1.79 o 
   0   3  14       38.61       36.17      0.93 o 
   1   3  14       53.65       58.28      1.06 o 
   2   3  14      116.28      117.33      1.33 o 
   3   3  14       62.59       68.60      1.03 o 
   4   3  14       17.52       18.17      0.78 o 
   5   3  14       19.46       20.44      0.88 o 
   6   3  14       32.09       31.28      1.07 o 
   7   3  14      316.12      304.07      2.81 o 
   8   3  14       30.84       31.65      1.82 o 
   9   3  14      175.95      168.87      3.07 o 
  10   3  14        7.14        8.17      1.79 o 
 -13   4  14       78.76       73.61      2.62 o 
 -12   4  14        7.15        6.66      1.83 o 
 -11   4  14       41.56       43.12      1.87 o 
 -10   4  14        3.09        4.33      1.25 o 
  -9   4  14      163.51      159.55      3.24 o 
  -8   4  14       32.60       35.44      1.19 o 
  -7   4  14       52.63       57.30      1.64 o 
  -6   4  14       69.70       67.50      1.29 o 
  -5   4  14      193.31      176.81      1.81 o 
  -4   4  14       17.97       18.30      0.84 o 
  -3   4  14      170.13      168.18      1.83 o 
  -2   4  14       18.70       19.96      0.79 o 
  -1   4  14      100.40      101.51      1.29 o 
   0   4  14       15.43       15.79      0.80 o 
   1   4  14       32.23       35.49      0.97 o 
   2   4  14       31.77       32.54      1.04 o 
   3   4  14       52.42       53.93      1.16 o 
   4   4  14        2.28        3.65      0.84 o 
   5   4  14      193.71      187.49      2.33 o 
   6   4  14      243.96      241.66      2.19 o 
   7   4  14      164.64      162.49      2.39 o 
   8   4  14       52.12       54.23      2.71 o 
   9   4  14       87.71       83.85      3.16 o 
 -12   5  14       15.95       16.27      1.89 o 
 -11   5  14        1.84        1.95      2.05 o 
 -10   5  14      445.78      435.90      5.51 o 
  -9   5  14       79.74       85.81      2.08 o 
  -8   5  14      369.55      359.31      2.98 o 
  -7   5  14       22.78       27.55      1.21 o 
  -6   5  14       63.70       60.18      1.37 o 
  -5   5  14      133.03      129.27      1.96 o 
  -4   5  14       14.70       15.33      0.86 o 
  -3   5  14      214.16      220.04      1.73 o 
  -2   5  14       45.34       46.89      0.99 o 
  -1   5  14       30.67       37.90      1.00 o 
   0   5  14       42.46       45.40      1.06 o 
   1   5  14       56.70       61.38      1.13 o 
   2   5  14       90.86       92.32      1.35 o 
   3   5  14       37.24       39.24      1.35 o 
   4   5  14       37.90       36.17      1.22 o 
   5   5  14       72.91       72.97      1.52 o 
   6   5  14       16.39       18.61      1.51 o 
   7   5  14       21.10       20.80      1.81 o 
   8   5  14       10.91       12.70      1.79 o 
   9   5  14        8.40        7.35      2.29 o 
 -11   6  14       14.75       16.02      2.28 o 
 -10   6  14       44.10       48.30      2.57 o 
  -9   6  14        5.09        6.91      1.96 o 
  -8   6  14       30.51       38.25      2.33 o 
  -7   6  14       38.67       40.90      1.39 o 
  -6   6  14        9.94       10.79      1.07 o 
  -5   6  14       26.44       26.44      1.02 o 
  -4   6  14        1.47        2.62      0.78 o 
  -3   6  14      184.00      184.67      1.79 o 
  -2   6  14       63.46       63.98      1.24 o 
  -1   6  14       10.98       12.32      0.87 o 
   0   6  14       45.55       51.20      1.16 o 
   1   6  14       64.42       66.51      1.21 o 
   2   6  14       95.66      100.86      1.74 o 
   3   6  14       38.67       44.25      1.37 o 
   4   6  14       56.87       53.80      1.51 o 
   5   6  14      114.27      114.16      2.35 o 
   6   6  14        3.35        4.23      1.67 o 
   7   6  14       30.99       28.99      2.03 o 
   8   6  14       14.34       13.91      1.94 o 
 -10   7  14      100.12      104.70      5.33 o 
  -9   7  14       19.67       21.75      3.56 o 
  -8   7  14       10.00       12.87      3.21 o 
  -7   7  14       20.41       23.18      3.29 o 
  -6   7  14       53.35       58.53      2.49 o 
  -5   7  14       16.51       18.63      1.31 o 
  -4   7  14        1.90        2.76      1.06 o 
  -3   7  14      197.05      194.31      3.94 o 
  -2   7  14       58.68       62.61      1.48 o 
  -1   7  14       48.95       52.25      1.39 o 
   0   7  14       21.27       21.79      1.15 o 
   1   7  14       20.77       20.58      1.27 o 
   2   7  14       21.08       21.47      1.87 o 
   3   7  14        5.39        6.07      2.03 o 
   4   7  14       24.36       22.80      2.43 o 
   5   7  14        3.16        5.37      3.27 o 
   6   7  14       88.70       72.97     11.29 o 
  -8   8  14       77.40       78.91      4.91 o 
  -7   8  14       46.03       48.00      4.15 o 
  -6   8  14       28.57       30.34      3.57 o 
  -5   8  14        8.22        7.12      2.09 o 
  -4   8  14        3.63        3.85      2.00 o 
  -3   8  14       32.27       35.11      2.45 o 
  -2   8  14       73.32       70.04      3.59 o 
  -1   8  14      298.91      294.43      4.20 o 
   0   8  14       33.67       34.84      2.70 o 
   1   8  14       38.43       40.08      2.70 o 
   2   8  14       82.06       67.76     11.42 o 
   3   8  14      105.48      103.42      4.36 o 
   4   8  14       27.51       25.89      3.03 o 
   5   8  14        5.08        7.61      2.39 o 
  -5   9  14       17.63       14.07      4.11 o 
  -4   9  14      169.75      159.64     18.87 o 
  -3   9  14       12.96       16.31      2.38 o 
  -2   9  14        3.06        3.87      2.22 o 
  -1   9  14      138.46      140.00      3.95 o 
   0   9  14       76.90       75.79      4.24 o 
   1   9  14       25.37       29.98      2.74 o 
   2   9  14       57.76       52.96      6.55 o 
 -13   0  15      264.36      258.75      6.28 o 
 -12   0  15        6.92       11.61      5.33 o 
 -11   0  15       10.09       10.40      2.08 o 
 -10   0  15       11.00       11.57      1.33 o 
  -9   0  15      103.39       98.26      3.11 o 
  -8   0  15       68.26       73.92      2.10 o 
  -7   0  15       20.86       22.36      1.41 o 
  -6   0  15       58.12       54.78      1.74 o 
  -5   0  15        0.21        0.70      0.98 o 
  -4   0  15        4.27        3.27      0.94 o 
  -3   0  15        1.95        3.38      0.96 o 
  -2   0  15        0.36        1.30      0.88 o 
  -1   0  15       42.79       43.93      1.44 o 
   0   0  15       92.01      100.15      2.01 o 
   1   0  15      159.89      161.24      2.50 o 
   2   0  15        2.33        2.60      1.19 o 
   3   0  15      106.10      110.12      2.84 o 
   4   0  15       56.65       54.20      1.56 o 
   5   0  15       34.80       33.47      1.64 o 
   6   0  15        1.08        0.98      1.23 o 
   7   0  15       45.82       47.37      1.98 o 
   8   0  15       91.12       85.30      4.05 o 
   9   0  15       30.32       32.64      3.61 o 
  10   0  15        7.88        8.78      3.03 o 
 -13   1  15       76.66       74.02      2.46 o 
 -12   1  15       10.42       11.48      2.09 o 
 -11   1  15       16.30       18.71      1.68 o 
 -10   1  15       71.98       66.53      1.54 o 
  -9   1  15      233.70      235.06      4.01 o 
  -8   1  15       80.85       83.66      1.64 o 
  -7   1  15      109.77      106.83      1.48 o 
  -6   1  15       61.78       60.81      1.30 o 
  -5   1  15       59.43       56.48      1.07 o 
  -4   1  15       49.01       45.09      0.95 o 
  -3   1  15      255.68      240.77      2.62 o 
  -2   1  15       51.08       48.55      1.05 o 
  -1   1  15       23.74       24.63      0.85 o 
   0   1  15        3.52        5.33      0.63 o 
   1   1  15      215.77      212.49      1.72 o 
   2   1  15      122.00      123.93      1.74 o 
   3   1  15       83.09       88.48      1.57 o 
   4   1  15       14.32       16.87      0.95 o 
   5   1  15        4.73        5.31      0.85 o 
   6   1  15       74.90       74.73      1.60 o 
   7   1  15       97.49       96.38      1.74 o 
   8   1  15      297.38      275.62      5.15 o 
   9   1  15       15.13       17.41      2.21 o 
  10   1  15        0.52        2.50      2.23 o 
 -13   2  15       50.74       49.30      2.24 o 
 -12   2  15       60.22       62.65      2.24 o 
 -11   2  15       94.93       95.09      1.91 o 
 -10   2  15       21.14       21.51      1.20 o 
  -9   2  15      119.57      117.68      1.66 o 
  -8   2  15       93.90       94.53      1.50 o 
  -7   2  15       55.26       55.50      1.20 o 
  -6   2  15      115.99      109.24      1.47 o 
  -5   2  15      345.21      322.60      2.27 o 
  -4   2  15       81.66       79.88      1.24 o 
  -3   2  15      296.53      276.79      2.00 o 
  -2   2  15       38.19       41.20      0.98 o 
  -1   2  15       96.69       92.33      1.19 o 
   0   2  15        8.82       11.72      0.68 o 
   1   2  15       29.75       33.08      0.89 o 
   2   2  15       32.68       34.34      0.87 o 
   3   2  15      316.82      312.35      2.19 o 
   4   2  15       82.51       89.32      1.39 o 
   5   2  15       38.57       38.24      1.16 o 
   6   2  15       27.64       26.49      1.14 o 
   7   2  15      149.63      130.27      7.51 o 
   8   2  15       78.96       76.32      2.96 o 
   9   2  15       31.70       31.88      2.41 o 
 -13   3  15       88.57       89.20      2.64 o 
 -12   3  15        2.49        3.45      1.69 o 
 -11   3  15      105.64      104.48      2.48 o 
 -10   3  15       15.34       14.17      1.24 o 
  -9   3  15       65.30       64.64      1.57 o 
  -8   3  15      186.16      194.44      2.12 o 
  -7   3  15      164.22      159.43      1.77 o 
  -6   3  15        9.07       10.15      0.80 o 
  -5   3  15        1.08        1.36      0.73 o 
  -4   3  15        4.07        3.44      0.73 o 
  -3   3  15       35.18       37.24      0.93 o 
  -2   3  15       87.27       79.56      1.26 o 
  -1   3  15       25.67       26.87      0.75 o 
   0   3  15       31.48       32.77      0.89 o 
   1   3  15       11.93       11.98      0.78 o 
   2   3  15      135.73      132.55      1.86 o 
   3   3  15      160.34      171.96      2.34 o 
   4   3  15       50.89       54.81      1.18 o 
   5   3  15       35.55       35.85      1.03 o 
   6   3  15      238.56      232.76      3.02 o 
   7   3  15       18.30       20.42      1.37 o 
   8   3  15       74.45       72.74      3.39 o 
   9   3  15       94.80       89.13      2.52 o 
 -12   4  15        5.24        6.53      2.13 o 
 -11   4  15        8.58        9.60      2.06 o 
 -10   4  15       24.63       27.20      1.85 o 
  -9   4  15       24.43       26.81      1.50 o 
  -8   4  15      105.69      104.17      2.51 o 
  -7   4  15       95.29      101.52      1.82 o 
  -6   4  15      230.42      228.71      2.14 o 
  -5   4  15        3.66        4.53      0.87 o 
  -4   4  15        0.44        1.02      0.77 o 
  -3   4  15        3.41        2.66      0.78 o 
  -2   4  15       54.15       49.18      1.05 o 
  -1   4  15       24.33       25.95      1.08 o 
   0   4  15       58.61       60.53      1.23 o 
   1   4  15       33.99       33.92      1.01 o 
   2   4  15       24.72       28.26      1.01 o 
   3   4  15      220.84      223.22      2.02 o 
   4   4  15       54.00       54.23      1.26 o 
   5   4  15      102.49      103.86      1.83 o 
   6   4  15       60.37       63.25      2.02 o 
   7   4  15        7.30        7.89      2.02 o 
   8   4  15       63.15       65.90      2.94 o 
   9   4  15       30.28       32.09      2.61 o 
 -11   5  15       21.24       20.89      2.32 o 
 -10   5  15       16.80       18.16      2.19 o 
  -9   5  15       66.16       75.03      2.94 o 
  -8   5  15      103.33      104.55      1.86 o 
  -7   5  15       45.38       48.89      2.39 o 
  -6   5  15       63.11       61.56      1.37 o 
  -5   5  15       35.74       38.90      1.41 o 
  -4   5  15        9.25        9.08      0.93 o 
  -3   5  15       99.19      102.21      1.40 o 
  -2   5  15        2.07        2.07      0.83 o 
  -1   5  15       49.86       54.90      1.16 o 
   0   5  15       41.13       36.69      1.11 o 
   1   5  15        9.28       10.23      0.83 o 
   2   5  15      344.46      339.52      3.69 o 
   3   5  15       70.60       74.05      1.42 o 
   4   5  15        4.65        4.39      1.02 o 
   5   5  15       85.95       84.64      2.11 o 
   6   5  15       81.63       77.27      2.42 o 
   7   5  15        1.50        0.88      2.16 o 
   8   5  15       31.58       29.82      2.52 o 
 -10   6  15       79.29       80.81      4.80 o 
  -9   6  15       10.65       12.81      2.09 o 
  -8   6  15      176.46      190.26      4.82 o 
  -7   6  15       27.67       27.68      2.17 o 
  -6   6  15      114.65      117.11      2.07 o 
  -5   6  15       62.86       71.59      1.46 o 
  -4   6  15       31.00       36.12      1.29 o 
  -3   6  15       29.30       31.08      1.13 o 
  -2   6  15       12.57       11.41      0.91 o 
  -1   6  15       12.98       13.75      0.95 o 
   0   6  15       42.03       42.94      1.17 o 
   1   6  15      218.38      216.46      2.84 o 
   2   6  15      224.58      223.88      3.24 o 
   3   6  15       91.08       82.38      2.01 o 
   4   6  15       83.28       91.80      2.61 o 
   5   6  15       15.75       17.86      1.83 o 
   6   6  15        8.48        7.75      1.78 o 
   7   6  15       25.25       25.90      2.15 o 
  -9   7  15       15.97       15.40      3.54 o 
  -8   7  15      187.78      186.47      6.41 o 
  -7   7  15       64.78       66.36      4.41 o 
  -6   7  15       13.74       19.66      3.20 o 
  -5   7  15       70.40       72.25      2.96 o 
  -4   7  15        0.09        0.52      1.55 o 
  -3   7  15       25.05       25.58      1.78 o 
  -2   7  15       25.45       30.05      1.63 o 
  -1   7  15       20.08       22.42      1.38 o 
   0   7  15       63.22       60.21      2.20 o 
   1   7  15       46.88       53.03      2.26 o 
   2   7  15       86.58       87.57      3.49 o 
   3   7  15       35.78       32.83      2.60 o 
   4   7  15       71.93       71.75      3.24 o 
   5   7  15       48.24       40.61      2.88 o 
  -7   8  15       39.14       42.04      4.09 o 
  -6   8  15       14.42       14.01      3.37 o 
  -5   8  15       31.08       38.25      3.84 o 
  -4   8  15       26.66       27.86      2.45 o 
  -3   8  15       17.33       16.34      2.23 o 
  -2   8  15       59.49       64.29      2.92 o 
  -1   8  15       14.68       18.23      1.88 o 
   0   8  15        4.30        3.35      2.17 o 
   1   8  15        8.06        8.63      2.29 o 
   2   8  15       97.18       91.26      6.33 o 
   3   8  15        0.13        0.98      2.35 o 
  -3   9  15      151.77      150.85      6.02 o 
  -2   9  15      107.73      101.75      3.61 o 
  -1   9  15       41.69       41.99      2.35 o 
 -13   0  16        3.11        6.63      3.11 o 
 -12   0  16       23.27       26.56      3.32 o 
 -11   0  16        1.42        2.56      2.99 o 
 -10   0  16        0.06        0.84      1.37 o 
  -9   0  16      115.17      115.88      3.47 o 
  -8   0  16        0.14        1.95      1.44 o 
  -7   0  16       53.21       50.94      1.86 o 
  -6   0  16       68.30       69.35      1.93 o 
  -5   0  16       31.06       30.31      1.28 o 
  -4   0  16       31.64       31.39      1.67 o 
  -3   0  16       11.60       13.56      1.07 o 
  -2   0  16       40.58       41.18      1.39 o 
  -1   0  16      344.05      323.54      5.12 o 
   0   0  16       61.17       63.93      1.83 o 
   1   0  16       48.92       53.43      2.00 o 
   2   0  16        9.17       11.17      1.39 o 
   3   0  16       10.33       14.70      1.41 o 
   4   0  16       47.96       50.04      2.28 o 
   5   0  16        0.09        1.46      1.20 o 
   6   0  16       22.15       23.80      2.30 o 
   7   0  16      166.11      153.62      3.55 o 
   8   0  16       10.21       12.72      3.08 o 
   9   0  16       15.93       16.94      3.28 o 
 -13   1  16      222.02      222.20      4.85 o 
 -12   1  16       61.58       63.51      2.31 o 
 -11   1  16       20.59       19.44      2.07 o 
 -10   1  16       43.31       46.11      1.54 o 
  -9   1  16       74.36       71.45      1.69 o 
  -8   1  16       68.37       67.30      1.48 o 
  -7   1  16       43.11       43.54      1.25 o 
  -6   1  16       35.58       35.53      1.06 o 
  -5   1  16      200.51      193.60      2.57 o 
  -4   1  16       37.01       38.01      1.11 o 
  -3   1  16       86.11       78.00      1.17 o 
  -2   1  16       13.85       14.95      0.83 o 
  -1   1  16        4.03        4.34      0.78 o 
   0   1  16       81.72       82.57      1.43 o 
   1   1  16      125.25      129.19      1.98 o 
   2   1  16       65.19       67.98      1.21 o 
   3   1  16       22.10       26.03      1.13 o 
   4   1  16       24.22       24.26      1.09 o 
   5   1  16       40.61       38.11      1.23 o 
   6   1  16        5.17        5.64      1.01 o 
   7   1  16       12.48       14.91      2.06 o 
   8   1  16      241.77      226.35      4.06 o 
   9   1  16       14.41       15.01      2.21 o 
 -13   2  16        3.55        2.83      1.90 o 
 -12   2  16       44.84       48.48      2.56 o 
 -11   2  16        3.44        3.27      1.61 o 
 -10   2  16       15.75       14.16      1.67 o 
  -9   2  16       37.37       38.61      1.23 o 
  -8   2  16       45.24       45.08      1.26 o 
  -7   2  16       25.97       27.80      1.08 o 
  -6   2  16       87.38       86.74      1.67 o 
  -5   2  16       75.44       76.52      1.20 o 
  -4   2  16       19.60       19.61      0.83 o 
  -3   2  16      182.14      167.97      1.69 o 
  -2   2  16       50.01       51.03      1.10 o 
  -1   2  16       18.79       23.16      1.00 o 
   0   2  16       76.46       78.24      1.29 o 
   1   2  16      167.75      169.10      2.10 o 
   2   2  16      145.72      149.06      1.71 o 
   3   2  16      684.10      668.49      6.09 o 
   4   2  16       13.07       13.35      0.92 o 
   5   2  16       52.55       52.90      1.33 o 
   6   2  16       60.40       59.66      1.43 o 
   7   2  16       10.47       14.04      1.70 o 
   8   2  16        3.77        4.00      1.67 o 
   9   2  16       15.85       15.06      1.88 o 
 -12   3  16      174.60      170.11      4.60 o 
 -11   3  16      102.04       98.10      2.67 o 
 -10   3  16        3.00        3.75      1.56 o 
  -9   3  16       12.21       12.57      1.07 o 
  -8   3  16      161.39      161.65      2.88 o 
  -7   3  16        0.39        1.71      1.00 o 
  -6   3  16        1.82        3.10      0.81 o 
  -5   3  16       44.94       46.02      1.06 o 
  -4   3  16       11.29       11.18      0.82 o 
  -3   3  16       68.56       67.77      1.17 o 
  -2   3  16       49.10       45.85      1.09 o 
  -1   3  16        5.10        5.23      0.74 o 
   0   3  16       11.71       11.65      0.82 o 
   1   3  16      124.51      122.15      1.64 o 
   2   3  16        9.43       12.07      0.91 o 
   3   3  16       83.46       88.00      1.66 o 
   4   3  16       68.41       69.34      1.42 o 
   5   3  16       14.80       17.08      1.09 o 
   6   3  16       25.88       26.06      1.72 o 
   7   3  16       13.84       14.72      1.68 o 
   8   3  16       80.62       82.30      2.77 o 
 -12   4  16       16.24       16.37      2.37 o 
 -11   4  16       10.24       11.10      2.10 o 
 -10   4  16       32.51       35.73      2.45 o 
  -9   4  16       20.24       22.77      2.17 o 
  -8   4  16       30.86       30.63      1.32 o 
  -7   4  16       11.60       10.81      1.12 o 
  -6   4  16       28.12       26.96      1.11 o 
  -5   4  16       40.32       40.88      1.19 o 
  -4   4  16        9.53       11.53      0.87 o 
  -3   4  16       44.50       43.51      1.09 o 
  -2   4  16        5.04        4.82      0.93 o 
  -1   4  16       14.84       14.84      1.33 o 
   0   4  16       72.58       74.28      1.37 o 
   1   4  16       30.24       32.47      1.12 o 
   2   4  16      157.71      160.90      1.96 o 
   3   4  16      136.85      139.18      1.82 o 
   4   4  16       69.73       73.18      1.53 o 
   5   4  16      162.64      156.75      3.03 o 
   6   4  16      113.63      115.43      3.32 o 
   7   4  16       11.25       14.57      2.29 o 
   8   4  16       28.22       29.85      2.52 o 
 -11   5  16        5.70        8.16      2.20 o 
 -10   5  16       18.46       18.53      2.26 o 
  -9   5  16       10.07        9.43      2.06 o 
  -8   5  16       71.69       75.84      2.83 o 
  -7   5  16      119.04      119.04      2.33 o 
  -6   5  16        7.70        6.58      1.01 o 
  -5   5  16       36.25       37.87      1.23 o 
  -4   5  16       15.18       17.02      1.03 o 
  -3   5  16      184.14      176.08      4.21 o 
  -2   5  16        7.71       10.51      0.98 o 
  -1   5  16       32.75       31.31      1.04 o 
   0   5  16        2.50        4.46      0.87 o 
   1   5  16      149.03      146.13      1.74 o 
   2   5  16       16.43       17.39      1.04 o 
   3   5  16       37.72       38.00      1.37 o 
   4   5  16        1.08        1.33      1.59 o 
   5   5  16      143.49      141.93      8.10 o 
   6   5  16        7.57        7.31      2.10 o 
   7   5  16       25.06       24.70      2.40 o 
 -10   6  16       30.45       26.14      2.47 o 
  -9   6  16       22.34       26.00      2.41 o 
  -8   6  16       10.88        9.65      2.09 o 
  -7   6  16       53.86       52.80      2.58 o 
  -6   6  16       21.99       24.08      1.81 o 
  -5   6  16       64.02       67.22      1.90 o 
  -4   6  16       72.16       85.16      2.67 o 
  -3   6  16       34.45       37.40      1.57 o 
  -2   6  16       39.41       39.75      1.24 o 
  -1   6  16       28.57       29.66      1.11 o 
   0   6  16      132.01      123.33      2.79 o 
   1   6  16      101.52      110.37      2.55 o 
   2   6  16       92.35       92.75      2.19 o 
   3   6  16       46.30       46.51      2.11 o 
   4   6  16      296.00      251.44     33.93 o 
   5   6  16      121.91      115.23      6.09 o 
   6   6  16       55.43       62.28      3.49 o 
  -8   7  16       11.86       13.04      3.37 o 
  -7   7  16      105.53      104.20      5.11 o 
  -6   7  16       72.87       79.61      4.60 o 
  -5   7  16       23.20       26.22      3.44 o 
  -4   7  16       20.46       18.97      3.22 o 
  -3   7  16       96.14       93.64      3.16 o 
  -2   7  16        0.23        0.23      1.96 o 
  -1   7  16       10.65       11.50      2.37 o 
   0   7  16       71.63       72.92      2.46 o 
   1   7  16       12.96       16.56      2.28 o 
   2   7  16       33.76       34.32      2.60 o 
   3   7  16       23.17       18.29      5.80 o 
   4   7  16       61.90       54.73     23.22 o 
  -6   8  16       68.34       72.06      4.83 o 
  -5   8  16       60.41       71.80      4.71 o 
  -4   8  16      116.76      123.03      5.45 o 
  -3   8  16       38.97       38.89      2.62 o 
  -2   8  16       31.77       33.02      2.53 o 
  -1   8  16       29.53       29.29      2.11 o 
   0   8  16        1.69        1.59      2.23 o 
   1   8  16       11.53        9.35      2.36 o 
   2   8  16       48.36       47.46      3.03 o 
 -12   0  17       24.93       24.19      3.47 o 
 -11   0  17       31.11       34.38      3.38 o 
 -10   0  17       85.72       81.47      2.79 o 
  -9   0  17        6.77        7.83      1.60 o 
  -8   0  17        0.23        1.50      1.45 o 
  -7   0  17      116.77      114.53      2.49 o 
  -6   0  17        6.51        9.63      1.45 o 
  -5   0  17       71.56       64.92      1.70 o 
  -4   0  17       71.91       67.01      1.66 o 
  -3   0  17        0.03        0.65      1.07 o 
  -2   0  17        2.03        4.61      1.10 o 
  -1   0  17       15.83       19.63      1.28 o 
   0   0  17      138.93      146.57      2.55 o 
   1   0  17      159.74      162.56      3.45 o 
   2   0  17      101.15       99.90      2.32 o 
   3   0  17       57.41       55.91      2.23 o 
   4   0  17        2.44        2.99      1.50 o 
   5   0  17        1.56        1.88      1.57 o 
   6   0  17        2.34        2.63      2.89 o 
   7   0  17       22.68       23.32      3.05 o 
   8   0  17        1.72        2.04      3.21 o 
 -12   1  17       37.70       38.10      2.58 o 
 -11   1  17       57.54       60.05      2.62 o 
 -10   1  17       27.00       32.65      1.85 o 
  -9   1  17       20.72       20.76      1.27 o 
  -8   1  17       19.33       19.94      1.20 o 
  -7   1  17      115.92      110.63      1.98 o 
  -6   1  17       56.98       56.30      1.25 o 
  -5   1  17      125.60      121.71      1.61 o 
  -4   1  17       44.92       45.40      1.13 o 
  -3   1  17       19.18       21.53      0.96 o 
  -2   1  17       48.77       56.25      1.19 o 
  -1   1  17       53.91       60.34      1.35 o 
   0   1  17       96.65       93.46      1.57 o 
   1   1  17       21.03       22.80      1.13 o 
   2   1  17      124.66      131.34      3.38 o 
   3   1  17      171.35      165.03      2.90 o 
   4   1  17       33.02       32.27      1.49 o 
   5   1  17        3.72        2.97      1.09 o 
   6   1  17        9.32       11.45      1.59 o 
   7   1  17       17.08       20.69      2.18 o 
   8   1  17       28.66       26.86      2.31 o 
 -12   2  17       64.52       68.65      2.89 o 
 -11   2  17        1.85        1.65      1.70 o 
 -10   2  17       40.37       41.85      1.95 o 
  -9   2  17       38.04       40.37      1.61 o 
  -8   2  17       24.04       24.95      1.15 o 
  -7   2  17        0.82        1.43      1.07 o 
  -6   2  17       88.76       84.79      1.45 o 
  -5   2  17      125.13      121.85      2.46 o 
  -4   2  17       67.36       65.84      1.27 o 
  -3   2  17       33.66       37.68      1.08 o 
  -2   2  17      251.03      238.87      2.05 o 
  -1   2  17       18.07       19.16      1.05 o 
   0   2  17       22.64       22.53      1.14 o 
   1   2  17       60.91       60.96      1.30 o 
   2   2  17       76.21       81.91      1.87 o 
   3   2  17        9.13       10.15      1.03 o 
   4   2  17       15.99       16.31      1.04 o 
   5   2  17        3.62        4.19      1.08 o 
   6   2  17       51.23       50.31      2.24 o 
   7   2  17       93.39       88.09      2.49 o 
   8   2  17       92.31       85.74      2.55 o 
 -12   3  17      145.64      155.50      3.11 o 
 -11   3  17        4.78        7.78      1.73 o 
 -10   3  17        9.36        7.30      1.64 o 
  -9   3  17        3.58        4.65      1.30 o 
  -8   3  17       15.25       16.77      1.17 o 
  -7   3  17       48.54       47.90      1.28 o 
  -6   3  17        9.85        9.87      0.98 o 
  -5   3  17       45.18       46.92      1.12 o 
  -4   3  17       53.56       55.23      1.43 o 
  -3   3  17        2.01        2.11      0.80 o 
  -2   3  17      159.76      158.98      2.20 o 
  -1   3  17       59.88       61.24      1.35 o 
   0   3  17       51.29       54.50      1.34 o 
   1   3  17        7.21        6.74      0.94 o 
   2   3  17      172.50      173.76      2.85 o 
   3   3  17       27.13       29.26      1.15 o 
   4   3  17       36.52       35.23      1.24 o 
   5   3  17        0.83        1.01      1.42 o 
   6   3  17        1.93        1.69      1.65 o 
   7   3  17       71.84       70.47      2.33 o 
 -11   4  17       29.96       31.50      2.54 o 
 -10   4  17       42.07       47.70      2.66 o 
  -9   4  17       56.69       62.45      2.71 o 
  -8   4  17       49.98       51.96      2.52 o 
  -7   4  17       30.25       28.71      1.75 o 
  -6   4  17       26.16       24.25      1.15 o 
  -5   4  17       24.48       23.71      1.13 o 
  -4   4  17       51.16       48.54      1.25 o 
  -3   4  17       11.01       12.36      0.99 o 
  -2   4  17       48.33       51.67      1.69 o 
  -1   4  17       12.11       12.51      1.19 o 
   0   4  17       22.17       21.20      1.23 o 
   1   4  17       22.88       21.81      1.18 o 
   2   4  17       12.12       13.25      1.08 o 
   3   4  17       36.47       37.73      1.62 o 
   4   4  17       49.49       51.96      1.88 o 
   5   4  17       93.76       94.38      3.34 o 
   6   4  17       36.95       35.18      2.58 o 
   7   4  17       18.77       19.20      2.32 o 
 -10   5  17       20.05       19.05      2.38 o 
  -9   5  17       30.04       33.19      2.43 o 
  -8   5  17       34.23       37.08      3.05 o 
  -7   5  17       37.32       39.39      2.37 o 
  -6   5  17        3.01        3.38      1.24 o 
  -5   5  17        4.64        5.04      1.11 o 
  -4   5  17      130.48      129.20      2.35 o 
  -3   5  17       53.40       54.79      1.60 o 
  -2   5  17       62.13       63.54      1.84 o 
  -1   5  17      157.43      157.30      2.21 o 
   0   5  17      161.26      162.99      2.00 o 
   1   5  17      223.41      218.96      2.55 o 
   2   5  17      135.41      129.26      2.61 o 
   3   5  17       17.80       18.77      1.85 o 
   4   5  17      312.25      309.92      5.86 o 
   5   5  17       23.50       28.13      2.46 o 
   6   5  17       60.59       56.68      2.89 o 
  -9   6  17        7.65        9.70      2.26 o 
  -8   6  17       71.02       78.28      3.04 o 
  -7   6  17      115.25      120.67      3.37 o 
  -6   6  17       23.23       29.47      3.28 o 
  -5   6  17      109.15      109.68      3.16 o 
  -4   6  17       11.10       13.83      2.00 o 
  -3   6  17       20.43       18.47      2.11 o 
  -2   6  17      125.39      124.00      3.15 o 
  -1   6  17       17.09       19.22      1.47 o 
   0   6  17       23.30       23.43      1.37 o 
   1   6  17        9.36       11.87      1.45 o 
   2   6  17       37.39       34.19      2.11 o 
   3   6  17        0.90        0.18      1.75 o 
   4   6  17       37.34       37.74      3.28 o 
   5   6  17       19.00       17.23      2.24 o 
  -7   7  17       29.15       32.11      3.86 o 
  -6   7  17        0.13        1.09      3.20 o 
  -5   7  17       15.25       19.41      3.44 o 
  -4   7  17       82.88       93.11      4.83 o 
  -3   7  17       94.10      107.04      4.99 o 
  -2   7  17       42.84       44.13      2.57 o 
  -1   7  17       38.71       37.61      2.53 o 
   0   7  17       15.41       17.66      2.18 o 
   1   7  17       95.19       92.24      3.53 o 
   2   7  17       23.36       21.16      2.53 o 
   3   7  17        4.30        5.90      2.32 o 
  -3   8  17        1.77       -0.45      3.38 o 
  -2   8  17      146.77      145.63      4.04 o 
  -1   8  17       19.95       21.98      2.47 o 
 -12   0  18        0.56       -0.53      3.45 o 
 -11   0  18       65.59       72.50      3.98 o 
 -10   0  18        2.52        3.55      2.01 o 
  -9   0  18      253.07      233.78      5.76 o 
  -8   0  18       18.16       17.39      1.75 o 
  -7   0  18       17.72       16.60      1.66 o 
  -6   0  18      327.37      305.48      4.41 o 
  -5   0  18       68.27       63.67      1.76 o 
  -4   0  18       98.58       96.11      2.03 o 
  -3   0  18       55.73       54.68      2.09 o 
  -2   0  18      119.37      114.81      4.33 o 
  -1   0  18       92.00       97.01      3.29 o 
   0   0  18        6.06        7.28      1.51 o 
   1   0  18        3.66        6.14      1.87 o 
   2   0  18        1.73        4.31      1.62 o 
   3   0  18        0.00        0.33      1.52 o 
   4   0  18        0.07        0.65      1.55 o 
   5   0  18       39.41       43.40      3.55 o 
   6   0  18        9.94       11.81      3.11 o 
   7   0  18        5.24        5.88      3.01 o 
 -12   1  18       11.68        8.82      2.21 o 
 -11   1  18       39.15       44.87      2.14 o 
 -10   1  18       98.47       96.31      2.51 o 
  -9   1  18       10.17       12.90      1.59 o 
  -8   1  18      104.27      106.13      2.17 o 
  -7   1  18       34.63       36.69      1.34 o 
  -6   1  18      313.73      286.46      5.08 o 
  -5   1  18       80.89       78.78      1.62 o 
  -4   1  18       14.81       13.76      0.89 o 
  -3   1  18       38.71       36.40      1.14 o 
  -2   1  18      139.07      140.14      1.87 o 
  -1   1  18      202.82      199.93      2.59 o 
   0   1  18       40.00       43.09      1.34 o 
   1   1  18       35.53       37.04      1.44 o 
   2   1  18       14.18       15.94      1.20 o 
   3   1  18       75.88       73.92      2.46 o 
   4   1  18       66.78       64.71      1.60 o 
   5   1  18       16.33       18.03      2.05 o 
   6   1  18       17.90       20.41      2.19 o 
   7   1  18       30.87       31.86      2.37 o 
 -11   2  18        4.59        5.28      1.69 o 
 -10   2  18       49.31       47.60      2.08 o 
  -9   2  18        8.95        9.41      1.62 o 
  -8   2  18       25.01       27.46      1.52 o 
  -7   2  18       16.67       16.74      1.20 o 
  -6   2  18       39.68       37.26      1.22 o 
  -5   2  18       57.90       60.11      1.34 o 
  -4   2  18       54.92       51.63      1.37 o 
  -3   2  18       26.94       26.92      1.07 o 
  -2   2  18       24.04       29.02      1.16 o 
  -1   2  18      327.43      322.27      4.09 o 
   0   2  18       34.18       39.56      1.32 o 
   1   2  18      109.20      111.23      3.09 o 
   2   2  18      105.95      107.90      2.64 o 
   3   2  18        6.08        5.54      1.06 o 
   4   2  18        0.85        1.67      1.53 o 
   5   2  18       19.82       19.60      1.74 o 
   6   2  18       20.31       21.05      1.84 o 
   7   2  18       13.62       14.62      1.82 o 
 -11   3  18        1.90        3.29      1.85 o 
 -10   3  18       16.04       15.52      1.77 o 
  -9   3  18        8.52       11.86      1.67 o 
  -8   3  18       15.25       15.82      1.65 o 
  -7   3  18       42.04       40.03      1.39 o 
  -6   3  18       28.42       29.65      1.18 o 
  -5   3  18        3.67        3.82      1.04 o 
  -4   3  18       56.18       53.65      1.22 o 
  -3   3  18      160.50      150.52      1.83 o 
  -2   3  18       13.16       13.01      0.99 o 
  -1   3  18      207.63      202.54      2.27 o 
   0   3  18      146.44      142.02      2.12 o 
   1   3  18      128.09      136.69      1.93 o 
   2   3  18        4.57        4.69      1.02 o 
   3   3  18       12.25       12.99      1.84 o 
   4   3  18        9.09        8.35      1.62 o 
   5   3  18        1.98        3.28      1.61 o 
   6   3  18       55.69       55.22      2.20 o 
   7   3  18        2.83        4.44      1.81 o 
 -10   4  18       53.06       55.43      2.79 o 
  -9   4  18       17.97       17.54      2.31 o 
  -8   4  18       59.79       62.19      2.73 o 
  -7   4  18       17.86       18.83      2.06 o 
  -6   4  18      105.04      109.05      1.89 o 
  -5   4  18       45.64       45.31      1.45 o 
  -4   4  18       71.05       74.43      2.01 o 
  -3   4  18       19.70       18.84      1.09 o 
  -2   4  18        3.81        5.55      1.18 o 
  -1   4  18      330.10      327.84      4.37 o 
   0   4  18      236.99      220.97      3.72 o 
   1   4  18      272.81      267.53      5.81 o 
   2   4  18       27.98       33.01      2.26 o 
   3   4  18       12.75       12.87      2.36 o 
   4   4  18        5.89        3.26      2.10 o 
   5   4  18        1.29        2.86      2.12 o 
   6   4  18        7.40        6.23      2.18 o 
  -9   5  18       31.67       35.58      2.52 o 
  -8   5  18        0.15        2.64      2.20 o 
  -7   5  18       31.71       35.34      2.40 o 
  -6   5  18       30.86       34.16      2.35 o 
  -5   5  18       13.29       15.92      2.04 o 
  -4   5  18       44.43       45.23      2.81 o 
  -3   5  18       25.22       23.92      2.15 o 
  -2   5  18        8.30        9.45      2.15 o 
  -1   5  18       55.98       55.89      2.49 o 
   0   5  18       15.34       14.84      1.42 o 
   1   5  18      104.49      106.81      2.28 o 
   2   5  18       22.94       26.37      2.26 o 
   3   5  18       12.14       13.17      2.15 o 
   4   5  18       32.32       34.69      3.67 o 
   5   5  18       46.31       49.95      2.80 o 
  -8   6  18      102.38      100.46      3.67 o 
  -7   6  18       24.11       21.59      2.39 o 
  -6   6  18        3.17        3.22      2.05 o 
  -5   6  18        3.57        3.73      2.08 o 
  -4   6  18        1.66        4.37      1.92 o 
  -3   6  18      101.60       98.99      3.43 o 
  -2   6  18       12.94       13.55      2.04 o 
  -1   6  18       49.38       51.37      2.08 o 
   0   6  18      125.92      122.28      2.73 o 
   1   6  18      256.35      256.43      5.32 o 
   2   6  18       45.77       46.29      2.29 o 
   3   6  18       22.39       23.39      2.38 o 
  -5   7  18       41.50       48.24      4.20 o 
  -4   7  18       19.58       22.47      3.44 o 
  -3   7  18        8.93        8.18      3.16 o 
  -2   7  18        0.59        1.79      3.17 o 
  -1   7  18       47.25       45.77      2.71 o 
   0   7  18       17.28       17.71      1.96 o 
   1   7  18       17.41       18.30      2.51 o 
 -11   0  19       36.84       42.83      7.68 o 
 -10   0  19       77.15       79.28      3.32 o 
  -9   0  19        3.71        6.68      2.87 o 
  -8   0  19       36.97       37.97      3.37 o 
  -7   0  19      248.31      229.13      4.18 o 
  -6   0  19      126.10      124.07      2.73 o 
  -5   0  19        2.24        4.72      1.55 o 
  -4   0  19       53.89       52.89      1.77 o 
  -3   0  19       21.29       20.06      1.46 o 
  -2   0  19       12.92       14.18      1.35 o 
  -1   0  19       19.00       17.81      1.68 o 
   0   0  19       41.05       45.14      2.43 o 
   1   0  19        0.05        1.50      1.63 o 
   2   0  19        4.12        7.80      2.71 o 
   3   0  19       17.15       17.08      2.43 o 
   4   0  19       24.24       24.60      3.23 o 
   5   0  19        3.47        4.56      2.77 o 
   6   0  19       12.36       13.17      3.04 o 
 -11   1  19       29.10       31.81      2.03 o 
 -10   1  19       19.86       22.23      1.87 o 
  -9   1  19       12.82       14.18      1.75 o 
  -8   1  19       43.88       45.51      1.96 o 
  -7   1  19      106.64      101.23      2.43 o 
  -6   1  19      474.19      430.98      3.48 o 
  -5   1  19       14.91       16.79      1.10 o 
  -4   1  19       27.03       26.66      1.16 o 
  -3   1  19       33.51       33.11      1.53 o 
  -2   1  19       14.16       14.60      1.06 o 
  -1   1  19       84.14       89.73      2.16 o 
   0   1  19        2.37        3.09      1.23 o 
   1   1  19        9.35       11.12      1.17 o 
   2   1  19       23.58       22.03      1.69 o 
   3   1  19       31.21       32.31      1.92 o 
   4   1  19      163.58      151.75      3.12 o 
   5   1  19       53.23       51.88      2.45 o 
   6   1  19        2.72        5.21      1.84 o 
 -11   2  19        4.82        4.86      1.81 o 
 -10   2  19       16.99       17.14      1.82 o 
  -9   2  19       12.56       13.51      1.76 o 
  -8   2  19        2.60        4.41      1.59 o 
  -7   2  19      289.25      280.16      4.15 o 
  -6   2  19        3.08        4.83      1.14 o 
  -5   2  19       17.79       18.99      1.07 o 
  -4   2  19       17.71       15.15      1.06 o 
  -3   2  19       15.96       15.58      1.14 o 
  -2   2  19       49.24       51.67      1.54 o 
  -1   2  19       36.68       40.09      1.35 o 
   0   2  19        9.10       11.83      1.14 o 
   1   2  19       17.98       17.82      1.46 o 
   2   2  19       60.93       66.33      2.30 o 
   3   2  19       47.30       48.32      2.91 o 
   4   2  19       14.08       14.48      1.70 o 
   5   2  19        0.03       -0.58      1.74 o 
   6   2  19        5.10        6.20      1.79 o 
 -10   3  19       18.55       19.79      1.93 o 
  -9   3  19       24.22       25.81      2.38 o 
  -8   3  19       47.39       50.74      2.08 o 
  -7   3  19        8.58       11.08      1.63 o 
  -6   3  19      235.71      226.83      2.65 o 
  -5   3  19      115.35      113.79      2.03 o 
  -4   3  19      105.44      101.66      1.97 o 
  -3   3  19       31.76       33.16      1.22 o 
  -2   3  19       83.71       81.98      1.52 o 
  -1   3  19      202.38      198.76      3.06 o 
   0   3  19       63.06       63.07      2.05 o 
   1   3  19       36.34       40.20      2.22 o 
   2   3  19       68.65       71.85      2.84 o 
   3   3  19       11.81       12.41      1.65 o 
   4   3  19       18.63       19.77      2.01 o 
   5   3  19       22.22       23.47      1.92 o 
  -9   4  19       45.92       51.54      2.75 o 
  -8   4  19        3.87        6.70      2.19 o 
  -7   4  19       62.51       65.29      2.79 o 
  -6   4  19       72.75       69.43      2.86 o 
  -5   4  19        8.88       10.05      1.61 o 
  -4   4  19       22.91       21.59      1.55 o 
  -3   4  19      106.69      109.00      2.61 o 
  -2   4  19        5.46        3.17      1.65 o 
  -1   4  19        7.68        8.80      2.82 o 
   0   4  19        4.24        7.31      2.68 o 
   1   4  19       12.32       14.49      2.06 o 
   2   4  19       19.90       23.73      2.20 o 
   3   4  19       13.10       16.56      2.17 o 
   4   4  19       11.41       12.17      3.26 o 
   5   4  19        1.28        1.82      2.28 o 
  -8   5  19       22.52       23.93      2.44 o 
  -7   5  19       18.75       19.23      2.28 o 
  -6   5  19        0.93        1.14      2.10 o 
  -5   5  19       86.02       83.48      2.96 o 
  -4   5  19       30.74       32.59      3.30 o 
  -3   5  19       75.10       76.99      2.86 o 
  -2   5  19       37.92       36.78      2.41 o 
  -1   5  19      154.83      143.44      3.94 o 
   0   5  19      180.70      178.27      5.56 o 
   1   5  19       37.83       36.87      2.01 o 
   2   5  19       46.19       43.71      2.60 o 
   3   5  19        4.94        7.46      2.20 o 
  -6   6  19       33.91       35.46      2.51 o 
  -5   6  19       24.43       26.41      2.43 o 
  -4   6  19       23.33       23.99      2.34 o 
  -3   6  19        7.84        7.88      2.10 o 
  -2   6  19       19.83       23.92      2.99 o 
  -1   6  19       15.49       11.86      2.13 o 
   0   6  19      127.04      122.02      2.98 o 
   1   6  19       31.87       34.21      2.07 o 
   2   6  19       21.82       25.15      2.57 o 
 -10   0  20      243.51      219.20      5.61 o 
  -9   0  20       39.10       39.86      3.41 o 
  -8   0  20        5.89        5.35      2.97 o 
  -7   0  20      268.29      255.39      5.82 o 
  -6   0  20       66.48       71.62      7.03 o 
  -5   0  20      270.13      254.51      4.59 o 
  -4   0  20        0.84        0.32      1.35 o 
  -3   0  20       43.02       37.91      1.72 o 
  -2   0  20        2.11        3.12      1.58 o 
  -1   0  20        4.46        6.34      2.06 o 
   0   0  20      120.42      119.27      4.30 o 
   1   0  20       32.33       38.11      3.27 o 
   2   0  20       64.73       72.92      3.92 o 
   3   0  20       41.48       46.45      3.64 o 
   4   0  20       50.02       48.78      5.21 o 
   5   0  20        5.95        6.85      3.21 o 
 -10   1  20       33.12       35.29      2.04 o 
  -9   1  20        9.96       11.33      1.82 o 
  -8   1  20        7.25        8.37      1.98 o 
  -7   1  20       18.21       18.43      2.09 o 
  -6   1  20      139.30      140.22      2.83 o 
  -5   1  20      167.31      155.22      2.28 o 
  -4   1  20       57.34       56.57      1.52 o 
  -3   1  20       22.65       21.05      1.23 o 
  -2   1  20       46.14       46.08      1.56 o 
  -1   1  20        2.18        1.63      1.55 o 
   0   1  20        6.83        7.00      1.83 o 
   1   1  20        7.05        9.86      2.04 o 
   2   1  20        0.33        1.28      2.03 o 
   3   1  20       74.21       75.29      2.80 o 
   4   1  20       43.06       45.85      3.74 o 
   5   1  20       69.46       69.19      2.42 o 
 -10   2  20       21.14       21.20      1.91 o 
  -9   2  20       26.98       27.91      1.96 o 
  -8   2  20        3.84        5.92      1.66 o 
  -7   2  20       56.51       58.44      2.55 o 
  -6   2  20      104.00       99.20      2.93 o 
  -5   2  20      120.18      118.38      2.09 o 
  -4   2  20       15.22       16.52      1.32 o 
  -3   2  20       10.56       11.12      1.64 o 
  -2   2  20       59.30       60.24      2.44 o 
  -1   2  20        4.46        5.58      1.92 o 
   0   2  20       18.63       17.52      1.69 o 
   1   2  20       16.23       19.82      2.01 o 
   2   2  20       10.46       11.48      2.01 o 
   3   2  20       11.78       15.69      2.26 o 
   4   2  20        9.65        9.01      2.52 o 
   5   2  20       16.33       16.25      1.92 o 
  -9   3  20        4.12        3.37      1.75 o 
  -8   3  20       41.17       43.99      2.08 o 
  -7   3  20       23.34       25.07      1.81 o 
  -6   3  20       41.06       38.77      1.98 o 
  -5   3  20      109.01      103.16      3.97 o 
  -4   3  20        6.45        4.36      1.95 o 
  -3   3  20       48.70       49.70      2.00 o 
  -2   3  20       50.16       51.25      2.01 o 
  -1   3  20       18.73       20.12      2.06 o 
   0   3  20       23.70       23.65      2.10 o 
   1   3  20      122.04      121.17      3.07 o 
   2   3  20        8.78       11.73      2.04 o 
   3   3  20       39.91       45.13      2.34 o 
   4   3  20        2.33        0.87      2.16 o 
  -8   4  20       61.83       62.81      3.00 o 
  -7   4  20       43.69       45.00      2.64 o 
  -6   4  20       42.74       43.61      2.66 o 
  -5   4  20       91.24       90.41      3.35 o 
  -4   4  20       55.55       55.43      2.67 o 
  -3   4  20      205.06      193.52      4.01 o 
  -2   4  20      103.22      101.40      3.20 o 
  -1   4  20       66.98       62.07      3.67 o 
   0   4  20       48.83       50.15      3.67 o 
   1   4  20       34.29       38.39      3.32 o 
   2   4  20       53.82       51.73      5.91 o 
   3   4  20      104.70      108.84      3.41 o 
  -7   5  20       22.04       27.25      2.46 o 
  -6   5  20        9.01       10.66      2.26 o 
  -5   5  20       13.21       12.67      2.22 o 
  -4   5  20       11.68       15.79      2.58 o 
  -3   5  20       16.89       17.39      2.29 o 
  -2   5  20        9.61       10.42      2.13 o 
  -1   5  20        0.59        0.20      2.55 o 
   0   5  20       48.03       45.33      2.68 o 
   1   5  20       19.60       21.15      2.34 o 
   2   5  20       12.85       10.05      2.21 o 
  -3   6  20       26.23       24.11      2.41 o 
  -2   6  20        8.24        8.60      2.31 o 
  -9   0  21        2.40        2.72      3.07 o 
  -8   0  21        0.44        1.55      3.15 o 
  -7   0  21       65.10       63.74      3.83 o 
  -6   0  21       10.77       10.72      3.05 o 
  -5   0  21      133.35      130.94      7.96 o 
  -4   0  21       31.14       30.08      3.08 o 
  -2   0  21        3.45        4.29      2.92 o 
  -1   0  21       23.38       24.46      3.16 o 
   0   0  21      147.14      147.22      4.79 o 
   1   0  21       17.72       20.85      3.22 o 
   2   0  21       25.11       28.08      3.47 o 
   3   0  21       41.41       46.42      3.62 o 
   4   0  21      111.57      106.18      4.76 o 
  -9   1  21       25.33       27.12      2.05 o 
  -8   1  21       80.28       80.73      2.91 o 
  -7   1  21       30.23       33.88      2.46 o 
  -6   1  21       11.67       15.03      2.03 o 
  -5   1  21       11.64       13.99      2.10 o 
  -4   1  21       29.11       28.42      2.23 o 
  -3   1  21       38.72       38.26      2.35 o 
  -2   1  21       12.61       12.00      2.11 o 
  -1   1  21       13.73       13.87      2.15 o 
   0   1  21        6.12        7.55      1.93 o 
   1   1  21       19.99       26.67      2.35 o 
   2   1  21        6.95        9.47      2.21 o 
   3   1  21       64.66       66.93      2.87 o 
   4   1  21       99.67      100.76      3.28 o 
  -8   2  21       21.16       21.19      1.86 o 
  -7   2  21       15.15       16.85      2.24 o 
  -6   2  21       22.08       19.73      2.10 o 
  -5   2  21       13.20       12.37      2.01 o 
  -4   2  21        2.20        2.22      2.00 o 
  -3   2  21        3.78        2.61      2.05 o 
  -2   2  21       23.77       27.00      2.21 o 
  -1   2  21        3.21        4.97      1.93 o 
   0   2  21       15.16       13.93      2.13 o 
   1   2  21       76.74       78.85      2.79 o 
   2   2  21       89.97       91.66      3.00 o 
   3   2  21       77.80       77.92      2.95 o 
  -8   3  21       22.37       21.91      2.18 o 
  -7   3  21       16.77       17.88      1.82 o 
  -6   3  21       29.41       27.46      2.25 o 
  -5   3  21      106.24      100.58      3.00 o 
  -4   3  21       27.34       29.08      2.27 o 
  -3   3  21        4.80        6.85      2.01 o 
  -2   3  21       93.90       95.42      2.92 o 
  -1   3  21        1.20       -0.87      2.99 o 
   0   3  21       17.52       16.75      2.14 o 
   1   3  21        0.51        3.18      2.38 o 
   2   3  21        8.49        8.32      2.55 o 
  -6   4  21       28.72       28.65      3.88 o 
  -5   4  21        2.26        2.63      2.16 o 
  -4   4  21       30.23       31.02      2.45 o 
  -3   4  21       65.17       65.09      2.92 o 
  -2   4  21       87.80       83.73      3.15 o 
  -1   4  21       60.09       59.73      2.89 o 
   0   4  21       95.26       94.27      4.35 o 
   1   4  21       27.30       21.43      3.27 o 
  -4   5  21        6.63        7.69      2.20 o 
  -3   5  21        7.46        7.93      2.17 o 
  -2   5  21        1.42        3.82      2.19 o 
  -1   5  21       19.24       18.52      2.43 o 
  -7   0  22        0.43        1.22      3.26 o 
  -6   0  22       70.14       61.80      7.52 o 
  -5   0  22       48.07       52.57      3.63 o 
  -4   0  22        2.42        2.66      3.01 o 
  -3   0  22        1.19        1.72      2.86 o 
  -2   0  22        2.20        5.96      2.88 o 
  -1   0  22        0.14        2.65      4.58 o 
   0   0  22        2.83        4.60      2.92 o 
   1   0  22        0.18        2.12      3.21 o 
   2   0  22       56.20       48.05      3.83 o 
  -7   1  22       12.90       15.37      2.17 o 
  -6   1  22       17.33       21.46      2.34 o 
  -5   1  22       98.23      100.15      3.12 o 
  -4   1  22       37.04       39.01      2.47 o 
  -3   1  22       15.08       14.88      2.19 o 
  -2   1  22       11.98       12.54      2.64 o 
  -1   1  22       46.69       49.46      2.94 o 
   0   1  22        4.22        5.56      2.20 o 
   1   1  22      276.98      264.29      4.52 o 
   2   1  22       15.32       19.27      2.49 o 
  -7   2  22       15.35       17.41      2.45 o 
  -6   2  22       21.19       20.26      2.25 o 
  -5   2  22       24.50       26.88      2.32 o 
  -4   2  22       55.44       51.81      2.64 o 
  -3   2  22       19.06       16.15      2.21 o 
  -2   2  22       21.64       22.89      2.27 o 
  -1   2  22       11.81       13.54      2.27 o 
   0   2  22       56.81       53.44      2.64 o 
   1   2  22       15.53       18.48      2.25 o 
  -5   3  22       19.84       19.47      2.19 o 
  -4   3  22       87.59       85.18      3.57 o 
  -3   3  22      141.85      135.58      4.04 o 
  -2   3  22       28.74       29.24      2.76 o 
  -1   3  22      119.30      112.55      3.85 o 
   0   3  22        6.86        7.09      2.56 o 
  -5   0  23        8.95       10.13      3.07 o 
  -4   0  23        0.00       -1.66      4.54 o 
  -3   0  23        5.71        3.34      3.06 o 
  -2   0  23        5.11        4.47      3.30 o 
  -1   0  23       63.72       63.53      3.96 o 
  -4   1  23       22.93       20.16      2.41 o 
  -3   1  23        4.11        2.31      2.27 o 
  -2   1  23        6.70        6.53      2.26 o 
  -1   1  23       65.76       65.83      2.91 o 
                                                 
